# Supplementary material for: Heterochromatin Protein 1 (HP1a) Positively Regulates Euchromatic Gene Expression through RNA Transcript Association and Interaction with hnRNPs in Drosophila
Source: PLoS Genet. 2009 Oct 2;5(10):e1000670. doi: 10.1371/journal.pgen.1000670 (PMC2743825; doi:10.1371/journal.pgen.1000670)
Supplement: Table S1 — Data from 4 independent RIP-Chip experiments. For each experiment, data were ordered by rank and the median rank was calculated for each cDNA clone. (2.04 MB XLS) [file pgen.1000670.s004.xls]

## Sheet: Matrix A-B-C-D Log and Rank
GeneID	log ratio expa	ranking exp a	log ratio expb	ranking expb	log ratio expc	ranking expc	log ratio expd	ranking expd
cg18528_re57978	VOID	VOID	VOID	VOID	0.739	0.542	-0.946	0.484
cg5904_gm05661	1.448	0.828	VOID	VOID	0.34	0.402	0.079	0.816
cg6608_lp01207	VOID	VOID	-2.138	0.2	2.098	0.939	0.662	0.936
rh19630_rh19630	VOID	VOID	-0.324	0.71	1.439	0.788	VOID	VOID
cg14482_rh56961	VOID	VOID	-1.179	0.426	1.735	0.869	-0.632	0.59
cg5728_ld41803	0.159	0.456	VOID	VOID	1.91	0.908	-0.095	0.765
cg5524_sd25546	VOID	VOID	VOID	VOID	0.551	0.474	-0.631	0.591
cg18503_kp00081-528	VOID	VOID	-3.826	0.05	0	0.265	VOID	VOID
cg8975_ld41588	-0.66	0.147	VOID	VOID	0.696	0.525	0.118	0.829
cg5873_re26705	VOID	VOID	VOID	VOID	0	0.265	-0.253	0.714
cg33092_gh13449	VOID	VOID	0.58	0.928	-2.595	0.016	0.879	0.964
cg8595_ld03945	VOID	VOID	VOID	VOID	0.319	0.395	-1.507	0.334
cg3945_ld10092	VOID	VOID	-1.187	0.424	1.673	0.854	-1.755	0.28
rh38077_rh38077	VOID	VOID	-2.053	0.216	VOID	VOID	1.489	0.994
re11791_re11791	VOID	VOID	VOID	VOID	1.571	0.826	VOID	VOID
cg6141_re74350	0.844	0.694	VOID	VOID	-1.226	0.071	-0.411	0.66
cr31456_ld10401	VOID	VOID	-1.381	0.372	-0.304	0.194	-0.477	0.64
cg8290_ld37351	VOID	VOID	-1.895	0.245	0.847	0.583	0.71	0.943
cg7943_sd08549	-0.412	0.224	0.119	0.835	1.185	0.705	-1.384	0.363
cg7279_kp07562-444	2.084	0.905	VOID	VOID	VOID	VOID	VOID	VOID
cg4744_gh12467	VOID	VOID	-1.002	0.477	-0.01	0.262	-1.159	0.422
cg30194_re22703	0.678	0.642	1.437	0.993	1.953	0.915	-0.023	0.786
cg32267_bs20d06.y1	VOID	VOID	VOID	VOID	-0.507	0.151	-2.289	0.194
cg10638_rh46018	VOID	VOID	VOID	VOID	VOID	VOID	-0.871	0.513
cg4591_gm01305	VOID	VOID	-1.08	0.455	0.796	0.565	-1.868	0.259
cg31795_gh11052	-0.819	0.102	VOID	VOID	2.167	0.948	-0.713	0.565
cg3074_gm06507	VOID	VOID	-1.163	0.43	VOID	VOID	-1.247	0.398
cg2905_ld40782	VOID	VOID	VOID	VOID	1.598	0.832	-1.306	0.382
cg30389_hl08062	VOID	VOID	0.181	0.851	-4.269	0.003	-2.105	0.221
cg7178_hl08042	VOID	VOID	VOID	VOID	1.74	0.871	-5.006	0.024
cg3926_gh27315	1.226	0.789	-1.175	0.427	1.625	0.84	-0.216	0.725
cg30183_at15782	VOID	VOID	VOID	VOID	-0.017	0.26	VOID	VOID
cg4968_ld30683	0.848	0.696	VOID	VOID	-0.76	0.116	-4.347	0.047
cg18404_gh09039	VOID	VOID	VOID	VOID	0	0.265	-2.009	0.236
cg10417_ld27655	-1.831	0.004	-2.652	0.13	-0.332	0.188	-1.827	0.267
cg14991_ld36089	1.682	0.864	VOID	VOID	0.381	0.416	1.006	0.974
cg9809_re59722	1.482	0.835	VOID	VOID	0.02	0.311	VOID	VOID
cg7246_re67794	0.077	0.42	-0.059	0.788	VOID	VOID	VOID	VOID
cg6382_re07731	VOID	VOID	VOID	VOID	-1.929	0.032	-1.574	0.319
cg6883_rh17284	VOID	VOID	-4.468	0.029	0.853	0.585	VOID	VOID
cg32171_ld46723	VOID	VOID	VOID	VOID	1.61	0.836	-4.94	0.026
cg18250_ld04782	VOID	VOID	-0.524	0.641	0.739	0.542	-2.633	0.154
re38002_re38002	VOID	VOID	VOID	VOID	-1.431	0.058	-1.018	0.463
cg6040_lp05394	VOID	VOID	VOID	VOID	1.972	0.919	0.242	0.859
cg6657_gm14315	VOID	VOID	-1.021	0.472	VOID	VOID	-3.038	0.12
cg31715_re44624	VOID	VOID	VOID	VOID	0.781	0.559	-0.961	0.48
cg8461_ld29276	VOID	VOID	-0.469	0.658	0.816	0.57	-0.773	0.548
cg9056_ld22609	VOID	VOID	VOID	VOID	VOID	VOID	-2.937	0.129
cg4853_gm09415	VOID	VOID	VOID	VOID	0.221	0.367	-2.135	0.216
cg14080_sd06439	VOID	VOID	-0.815	0.542	0.178	0.355	1.645	0.996
cg11254_ld20229	VOID	VOID	VOID	VOID	0	0.265	-1.968	0.242
cg31605_gh21853	-0.635	0.153	-4.459	0.03	-2.343	0.021	-1.653	0.301
rh19246_rh19246	VOID	VOID	VOID	VOID	-1.074	0.085	-4.381	0.045
cg9893_ld16285	0.404	0.549	VOID	VOID	1.68	0.856	-1.814	0.269
re50332_re50332	VOID	VOID	VOID	VOID	1.652	0.849	VOID	VOID
cg8713_re21922	0.628	0.62	-0.714	0.578	0.093	0.33	-0.811	0.534
cg10052_re39020	VOID	VOID	-0.799	0.549	0.606	0.493	-0.115	0.758
cg10562_gh10454	VOID	VOID	VOID	VOID	-0.886	0.102	-0.426	0.656
rh09485_rh09485	VOID	VOID	-5.977	0.008	VOID	VOID	-0.419	0.659
cg2663_re73641	0.007	0.386	-1.925	0.239	1.16	0.696	0.915	0.967
cg6692_sd09359	-0.612	0.16	-2.493	0.148	1.583	0.829	-1.117	0.434
cg8714_ld44652	VOID	VOID	-0.672	0.595	1.163	0.697	0.079	0.816
cg12065_gh15213	0.701	0.65	0.615	0.933	0.607	0.493	-1.76	0.278
cg6207_ld11648	1.275	0.799	-1.332	0.384	1.296	0.741	-3.787	0.074
cg12584_at11549	VOID	VOID	VOID	VOID	2.116	0.941	-1.094	0.442
cg7865_sd19435	VOID	VOID	-1.341	0.381	0.576	0.483	-1.777	0.275
cg15209_sd22308	0.27	0.499	VOID	VOID	VOID	VOID	VOID	VOID
cg10346_re05579	VOID	VOID	0.981	0.976	VOID	VOID	-2.248	0.2
cg10371_re13143	VOID	VOID	-0.564	0.628	0.228	0.368	-4.016	0.062
cg4437_re73392	VOID	VOID	1.217	0.987	VOID	VOID	VOID	VOID
cg10869_bs09f04.y1	0.246	0.49	VOID	VOID	1.408	0.779	0.236	0.858
cg6751_re21021	VOID	VOID	VOID	VOID	0.749	0.546	0.259	0.863
cg8422_gh13988	VOID	VOID	VOID	VOID	-0.491	0.154	0.768	0.951
cg12348_gh03046	VOID	VOID	VOID	VOID	1.481	0.801	-3.267	0.105
cg17440_at26187	2.009	0.899	VOID	VOID	0.074	0.326	-3.03	0.121
cg8489_gh20124	-0.681	0.141	-4.246	0.036	VOID	VOID	0.593	0.928
cg4802_gm01885	-0.263	0.274	-1.942	0.236	0.821	0.572	-1.627	0.307
cg6287_gh03305	-0.382	0.235	-1.718	0.281	1.213	0.715	-4.596	0.037
cg9343_ld41963	VOID	VOID	-0.678	0.592	-0.146	0.229	-1.797	0.271
cg3955_gh01933	VOID	VOID	VOID	VOID	-0.462	0.161	VOID	VOID
cg32514_gh12419	-0.437	0.219	-4.463	0.03	-0.305	0.194	-0.315	0.694
cg3699_gh01674	VOID	VOID	-4.424	0.031	VOID	VOID	-0.518	0.626
cg4983_gh17939	VOID	VOID	VOID	VOID	0.67	0.516	-1.952	0.245
cg8348_at14664	2.199	0.914	VOID	VOID	0.357	0.407	0.553	0.922
cg2955_gh14206	0.494	0.576	-0.544	0.634	0.071	0.326	-3.583	0.085
cg14351_gs00173	VOID	VOID	VOID	VOID	VOID	VOID	-1.273	0.39
cg14718_gh13594	VOID	VOID	VOID	VOID	1.496	0.805	-0.807	0.536
cg33175_at01839	VOID	VOID	VOID	VOID	-0.876	0.103	-0.159	0.742
hl03650_hl03650	0.073	0.417	VOID	VOID	-1.101	0.081	-2.425	0.176
cg7567_re47447	0.281	0.504	VOID	VOID	VOID	VOID	-1.084	0.445
cg8726_sd08108	-0.359	0.243	-0.366	0.696	0.644	0.508	-0.939	0.487
cg5700_re39441	2.371	0.925	VOID	VOID	VOID	VOID	0.437	0.903
cg32019_gh07636	VOID	VOID	-1.067	0.46	1.699	0.861	0.019	0.8
cg31127_ld25626	VOID	VOID	VOID	VOID	1.508	0.809	-1.163	0.421
cg8811_at11715	1.049	0.749	VOID	VOID	0.944	0.617	-0.188	0.734
cg1319_rh09920	VOID	VOID	VOID	VOID	1.099	0.674	VOID	VOID
cg10897_gh22615	VOID	VOID	VOID	VOID	0	0.265	-2.886	0.133
gm10183_gm10183	VOID	VOID	-3.402	0.071	0.248	0.373	-0.943	0.485
cg7281_ld35705	1.533	0.842	-0.086	0.78	0.086	0.329	0.086	0.819
cg33169_rh56317	VOID	VOID	-0.615	0.613	VOID	VOID	VOID	VOID
cg2945_gh09380	-1.203	0.041	-0.199	0.748	0.548	0.473	-4.041	0.061
cg6413_ld08354	-0.015	0.377	VOID	VOID	1.316	0.747	-3.81	0.073
cg16738_gh04704	-0.306	0.262	VOID	VOID	-0.799	0.112	VOID	VOID
cg8146_sd11104	VOID	VOID	-3.96	0.045	VOID	VOID	-3.777	0.075
cg13458_gh20023	VOID	VOID	-1.204	0.419	1.683	0.857	VOID	VOID
cg9703_lp10412	VOID	VOID	VOID	VOID	-0.159	0.227	-0.947	0.483
cg3273_ld23309	VOID	VOID	VOID	VOID	1.522	0.813	0.133	0.833
cg14968_re46159	VOID	VOID	VOID	VOID	-0.484	0.155	VOID	VOID
cg1208_gh09052	VOID	VOID	-2.781	0.117	0.258	0.376	VOID	VOID
cg11430_ld03241	VOID	VOID	-0.989	0.481	-0.658	0.129	-1.061	0.452
rh61928_rh61928	VOID	VOID	VOID	VOID	0.978	0.63	VOID	VOID
cg31728_at19278	VOID	VOID	VOID	VOID	0	0.265	0.331	0.879
rh26620_rh26620	4.515	0.987	-0.035	0.796	0.83	0.576	-0.5	0.632
cg9133_at27779	-0.706	0.133	VOID	VOID	1.325	0.75	-4.673	0.034
cg9070_re09259	VOID	VOID	VOID	VOID	VOID	VOID	0.353	0.884
cg11888_ld22648	VOID	VOID	VOID	VOID	-1.097	0.082	0.091	0.821
cg15282_re15191	VOID	VOID	-4.469	0.029	VOID	VOID	VOID	VOID
cg8733_kp03676-750	VOID	VOID	-1.907	0.244	VOID	VOID	-3.459	0.093
cg5336_re62284	VOID	VOID	-0.692	0.589	-0.765	0.115	0.205	0.849
cg17964_gm04312	VOID	VOID	-1.326	0.385	-0.35	0.184	-3.554	0.087
cg4042_re55712	VOID	VOID	VOID	VOID	0.42	0.43	VOID	VOID
cg5207_at13773	VOID	VOID	VOID	VOID	0.137	0.343	VOID	VOID
cg5167_rh49330	VOID	VOID	VOID	VOID	-1.257	0.069	-0.99	0.471
cg5539_at01776	VOID	VOID	-4.071	0.041	1.321	0.749	-3.566	0.086
cg2767_ld24679	VOID	VOID	-1.468	0.345	-0.005	0.264	-0.017	0.788
cg2448_gh11963	VOID	VOID	VOID	VOID	VOID	VOID	-3.946	0.065
cg13398_re08678	VOID	VOID	VOID	VOID	0.922	0.609	-1.159	0.422
cg13772_rh63339	VOID	VOID	VOID	VOID	1.077	0.666	-0.454	0.647
cg14637_ld28839	VOID	VOID	-0.649	0.602	1.281	0.738	-0.211	0.726
cg6819_ld33348	1.375	0.815	-2.599	0.135	1.327	0.751	-1.279	0.389
cg4608_gh08887	VOID	VOID	-0.284	0.721	0.307	0.391	-0.562	0.612
cg9298_rh40237	VOID	VOID	VOID	VOID	1.687	0.857	VOID	VOID
re18879_re18879	VOID	VOID	-0.478	0.656	2.387	0.97	-1.862	0.26
cg10173_re18408	VOID	VOID	-1.744	0.277	0.514	0.461	0.342	0.882
cg18568_gh18325	0.476	0.571	-1.618	0.304	1.46	0.795	-0.362	0.676
cg8023_gh04024	-0.074	0.35	-0.32	0.712	-0.219	0.211	-0.901	0.501
cg1956_re42418	0.661	0.635	0.444	0.906	-1.257	0.069	-0.357	0.678
cg6058_ld37852	-0.685	0.139	-0.624	0.61	0.13	0.341	-2.257	0.199
cg3594_ld36016	1.872	0.887	VOID	VOID	-1.278	0.068	-3.378	0.098
cg5972_re43724	VOID	VOID	0.08	0.823	-6.693	0	VOID	VOID
cg15172_gs00215	VOID	VOID	VOID	VOID	-0.705	0.122	-2.417	0.177
cg15444_hl05815	-0.72	0.128	-1.091	0.452	1.122	0.682	-1.014	0.464
cg8581_re61427	VOID	VOID	VOID	VOID	VOID	VOID	-1.588	0.315
cg8179_gh12942	VOID	VOID	VOID	VOID	0.19	0.359	-1.034	0.459
cg10648_ld18882	VOID	VOID	VOID	VOID	0.587	0.486	-1.741	0.283
cg33009_gh04687	VOID	VOID	VOID	VOID	0.97	0.627	-0.163	0.742
ld13184_ld13184	VOID	VOID	-0.983	0.483	1.117	0.68	-0.619	0.594
cg9375_re53955	VOID	VOID	0.532	0.92	0.152	0.347	-2.051	0.229
cg31236_gm01352	VOID	VOID	VOID	VOID	-0.268	0.201	-1.418	0.354
cg14426_re47733	VOID	VOID	VOID	VOID	VOID	VOID	-0.109	0.76
cg14785_gh10964	VOID	VOID	-0.894	0.513	-0.701	0.123	1.001	0.974
cg7749_sd26855	VOID	VOID	-1.71	0.283	VOID	VOID	-0.37	0.673
cg3606_gm09207	VOID	VOID	-1.469	0.345	VOID	VOID	-0.879	0.509
cg3172_ld37470	VOID	VOID	0.792	0.957	0.584	0.485	-2.199	0.206
cg5814_re64430	VOID	VOID	-2.326	0.171	VOID	VOID	VOID	VOID
cg8873_ld07444	-0.113	0.333	-0.439	0.668	VOID	VOID	VOID	VOID
cg17361_re24163	VOID	VOID	VOID	VOID	-0.707	0.122	-0.27	0.707
cg9855_gh09360	0.415	0.553	-7.414	0.003	VOID	VOID	VOID	VOID
cg10191_ld05671	0.58	0.603	VOID	VOID	0.961	0.624	0.205	0.849
cg14290_gh10244	1.655	0.86	-2.912	0.107	0.837	0.579	-0.348	0.682
cg1975_gm07741	-0.286	0.269	VOID	VOID	0.652	0.509	-1.264	0.393
cg7939_rpl32_con8	VOID	VOID	-1.071	0.457	-0.457	0.161	-0.932	0.489
cg7939_rpl32_con9	3.14	0.962	VOID	VOID	-0.473	0.158	-2.922	0.131
cg17947_ld30423	-0.423	0.222	VOID	VOID	-2.182	0.025	-1.356	0.369
cg7939_rpl32_con5	VOID	VOID	-1.585	0.314	1.225	0.719	-0.986	0.472
cg7939_rpl32_con6	0.846	0.695	-0.12	0.771	VOID	VOID	-2.054	0.229
cg7939_rpl32_con7	VOID	VOID	-3.787	0.052	VOID	VOID	-2.496	0.167
cg3269_gh01619	0.805	0.681	VOID	VOID	0.69	0.524	-1.938	0.248
cg7939_rpl32_con2	VOID	VOID	VOID	VOID	0.891	0.598	-3.286	0.104
cg7939_rpl32_con3	VOID	VOID	VOID	VOID	1.153	0.693	-4.579	0.038
cg1915_gm05521	-0.77	0.117	0.082	0.823	0.601	0.491	VOID	VOID
cg8274_sd01380	VOID	VOID	-1.419	0.361	0.832	0.577	0.042	0.806
cg18290_re14441	1.295	0.802	VOID	VOID	-2.991	0.009	VOID	VOID
cg5380_sd19581	-0.371	0.239	-5.77	0.011	1.892	0.905	VOID	VOID
cg9596_lp06762	VOID	VOID	0.594	0.93	VOID	VOID	-0.106	0.761
cg7975_at08189	1.684	0.864	-3.886	0.048	2.635	0.984	1.036	0.976
cg30152_lp10549	VOID	VOID	VOID	VOID	2.058	0.933	VOID	VOID
cg4905_re68725	VOID	VOID	VOID	VOID	0.977	0.629	-4.99	0.025
cg3572_sd10607	1.622	0.856	0.766	0.954	-1.357	0.062	-1.046	0.457
cg2102_ld36057	-1.117	0.051	-0.183	0.753	1.381	0.769	-0.817	0.533
cg30093_bs02a12.y1	VOID	VOID	VOID	VOID	0	0.265	VOID	VOID
cg6418_ld32732	0.109	0.433	-0.678	0.592	-0.615	0.135	-0.332	0.689
cg11373_bs07a10.y1	1.748	0.873	VOID	VOID	VOID	VOID	VOID	VOID
cg1775_ld22279	0.111	0.433	-2.568	0.138	-0.845	0.106	0.131	0.832
cg11963_gh10480	VOID	VOID	VOID	VOID	1.887	0.903	0.229	0.856
cg11715_gh16320	VOID	VOID	-0.156	0.761	1.742	0.872	-0.342	0.684
cg7074_ld45056	VOID	VOID	-0.579	0.623	2.454	0.975	-0.689	0.573
cg11334_gh08894	VOID	VOID	VOID	VOID	0.034	0.314	-0.246	0.716
cg3775_gh06227	VOID	VOID	0.544	0.923	VOID	VOID	-0.609	0.598
cg17367_ld10453	0.441	0.56	VOID	VOID	0.311	0.393	-0.281	0.703
cg13335_rh61846	VOID	VOID	VOID	VOID	1.031	0.65	VOID	VOID
cg12279_rh54517	VOID	VOID	-2.831	0.113	0.652	0.509	VOID	VOID
cg8475_gh11862	VOID	VOID	-2.211	0.188	-0.848	0.106	-0.018	0.788
cg4991_ld23664	VOID	VOID	VOID	VOID	1.209	0.713	VOID	VOID
cg9193_ld45889	-0.875	0.088	-1.639	0.3	-1.616	0.047	0.021	0.8
cg4086_rh17614	VOID	VOID	VOID	VOID	-1.674	0.043	VOID	VOID
cg5854_ld23561	0.319	0.516	VOID	VOID	0.172	0.353	-0.699	0.569
cg31651_gh23657	VOID	VOID	-2.807	0.114	1.131	0.685	-0.841	0.523
cg13410_re35766	VOID	VOID	1.116	0.984	-2.562	0.017	VOID	VOID
cg4287_gh08991	VOID	VOID	VOID	VOID	0.913	0.605	0.583	0.926
cg7598_at05708	1.242	0.792	0.2	0.855	0.828	0.575	-0.471	0.642
rh44537_rh44537	VOID	VOID	-1.138	0.437	0.801	0.566	-2.394	0.179
cg10382_gh03113	0.853	0.697	VOID	VOID	VOID	VOID	VOID	VOID
cg31678_ld18032	2.308	0.92	-0.682	0.591	1.583	0.829	-0.324	0.691
cg12028_kp02399-545	VOID	VOID	0.221	0.86	1.894	0.905	-3.696	0.079
cg18313_at11810	VOID	VOID	-0.927	0.5	-0.157	0.227	VOID	VOID
cg7560_gh04035	VOID	VOID	VOID	VOID	1.069	0.663	-5.446	0.014
gm07606_gm07606	-0.056	0.359	0.054	0.817	2.463	0.976	-0.964	0.479
cg3223_gh08043	-0.046	0.365	0.06	0.818	0.561	0.477	-0.299	0.698
cg31224_ld06123	VOID	VOID	VOID	VOID	0.847	0.583	-0.877	0.51
cg33193_sd10307	VOID	VOID	VOID	VOID	1.399	0.776	0.195	0.847
cg6067_rh02936	VOID	VOID	0.461	0.91	VOID	VOID	VOID	VOID
cg13693_at26524	1	0.736	-2.293	0.177	1.175	0.701	1.192	0.984
cg7990_gh28883	-0.126	0.328	-0.425	0.673	2.312	0.966	-2.42	0.177
cg10231_sd13096	VOID	VOID	VOID	VOID	0	0.265	-1.862	0.26
cg3733_ld39323	-0.07	0.353	VOID	VOID	0.723	0.536	0.579	0.926
cg14997_gh04863	-0.697	0.136	-0.659	0.599	1.938	0.912	-1.508	0.333
cg8501_hl07915	VOID	VOID	-2.967	0.102	-0.154	0.228	-0.235	0.719
cg2678_ld27553	0.177	0.464	VOID	VOID	1.202	0.711	-4.946	0.026
cg4947_lp01967	1.677	0.862	-1.792	0.266	0.471	0.447	VOID	VOID
cg11738_ld21667	VOID	VOID	-0.769	0.558	0.808	0.568	-1.163	0.421
cg11063_ld31670	3.211	0.963	1.098	0.982	0.804	0.567	-1.692	0.293
cg3394_re52015	VOID	VOID	-1.311	0.389	VOID	VOID	1.064	0.978
cg13895_re63174	VOID	VOID	VOID	VOID	1.327	0.751	-2.462	0.172
cg6917_rh59357	VOID	VOID	-1.526	0.33	0.334	0.4	0.146	0.836
cg12908_ld35637	0.09	0.426	-2.704	0.124	2.264	0.961	-0.415	0.66
at22983_at22983	VOID	VOID	-2.061	0.214	VOID	VOID	-0.835	0.525
cg2185_ld19356	VOID	VOID	-0.813	0.544	-1.464	0.055	-1.207	0.408
cg6716_gs00450	VOID	VOID	-0.447	0.666	2.94	0.992	-0.414	0.66
cg12806_gh24564	VOID	VOID	-2.724	0.122	0.75	0.546	-0.532	0.621
cg8667_gs00500	VOID	VOID	VOID	VOID	0.321	0.395	VOID	VOID
cg9351_ld13350	-0.029	0.373	VOID	VOID	1.395	0.774	-1.111	0.436
cg15835_ld33386	VOID	VOID	-0.538	0.636	1.248	0.729	0.041	0.806
cg4666_re58349	5.342	0.992	-0.876	0.521	1.206	0.712	0.041	0.806
cg31191_re05729	-0.821	0.102	VOID	VOID	-0.001	0.264	-4.775	0.031
cg3717_re57896	VOID	VOID	-0.26	0.729	VOID	VOID	-2.061	0.228
bs28f02.y1_bs28f02.y1	0.005	0.385	-0.603	0.616	1.233	0.722	1.267	0.987
cg4043_gm01970	VOID	VOID	VOID	VOID	1.661	0.851	-2.187	0.208
cg1291_re67594	VOID	VOID	VOID	VOID	0.14	0.344	-0.024	0.786
cg12261_gh07821	0.549	0.593	0.61	0.932	1.319	0.748	-0.285	0.702
cg1616_re04051	1.216	0.787	-0.802	0.548	VOID	VOID	-1.369	0.367
cg8344_ld14594	VOID	VOID	VOID	VOID	0.097	0.331	VOID	VOID
cg3654_gh09982	-1.149	0.046	0.481	0.912	0.825	0.574	-0.654	0.584
cg3060_ld45730	VOID	VOID	-1.712	0.283	VOID	VOID	-0.574	0.608
cg2160_lp02169	VOID	VOID	VOID	VOID	-0.108	0.24	VOID	VOID
cg13907_gh22266	0.328	0.52	0.806	0.959	1.883	0.902	0.268	0.866
cg5746_ld15527	-1.525	0.013	1.479	0.994	VOID	VOID	-4.582	0.038
rh07413_rh07413	VOID	VOID	1.282	0.989	VOID	VOID	VOID	VOID
cg31558_re27306	VOID	VOID	-0.875	0.522	0.787	0.561	-0.421	0.658
cg14174_at29114	VOID	VOID	VOID	VOID	0.691	0.524	-1.317	0.379
cg5455_gh15286	-0.036	0.37	-1.984	0.227	1.473	0.799	0.256	0.863
cg10281_rh45982	VOID	VOID	VOID	VOID	1.92	0.909	VOID	VOID
cg8228_sd10846	VOID	VOID	VOID	VOID	0.303	0.39	VOID	VOID
cg10664_gm14452	VOID	VOID	-0.905	0.509	0.787	0.561	-4.683	0.034
cg30115_at03020	0.145	0.449	-4.989	0.019	-0.894	0.101	-2.92	0.131
cg4684_rh02250	VOID	VOID	VOID	VOID	1.236	0.723	0.386	0.893
cg30369_bs06h11.y1	VOID	VOID	-5	0.019	0.453	0.44	VOID	VOID
cg3969_ld28966	VOID	VOID	-2.525	0.144	1.486	0.803	-1.375	0.366
cg3654_ld39559	2.613	0.941	-0.105	0.775	0.05	0.32	-1.331	0.375
cg6209_bs04g07.y1	VOID	VOID	VOID	VOID	0.897	0.599	-0.059	0.776
cg9330_re26764	VOID	VOID	VOID	VOID	-1.283	0.067	-0.164	0.741
cg6838_ld46935	-1.247	0.035	VOID	VOID	-0.332	0.188	-1.829	0.267
cg5323_gm25382	VOID	VOID	-0.43	0.671	0.137	0.343	-0.524	0.624
at08135_at08135	VOID	VOID	-0.57	0.626	0	0.265	-0.299	0.698
cg3661_rh29296	0.043	0.404	0.105	0.83	VOID	VOID	VOID	VOID
rh08367_rh08367	VOID	VOID	-3.097	0.093	2.045	0.93	-0.811	0.534
cg5479_re35686	VOID	VOID	-6.615	0.005	1.076	0.666	VOID	VOID
cg12203_rh17496	VOID	VOID	VOID	VOID	VOID	VOID	-0.018	0.788
rh55307_rh55307	VOID	VOID	VOID	VOID	0.148	0.346	VOID	VOID
cg13077_rh01238	VOID	VOID	-0.759	0.562	VOID	VOID	0.79	0.954
cg8987_at02241	VOID	VOID	-3.127	0.091	VOID	VOID	VOID	VOID
cg31517_ld34214	VOID	VOID	VOID	VOID	-1.29	0.067	-0.495	0.634
cg10712_sd06626	VOID	VOID	VOID	VOID	1.377	0.768	-0.492	0.636
cg4624_lp10945	VOID	VOID	-0.184	0.753	0.199	0.361	VOID	VOID
cg16812_ld36945	VOID	VOID	-3.008	0.1	1.585	0.829	-7.324	0.002
cg1463_gm05421	-0.219	0.29	-3.15	0.089	0.496	0.455	-2.973	0.126
ld04957_ld04957	0.27	0.499	-0.845	0.532	0.629	0.502	VOID	VOID
cg4491_ld28078	VOID	VOID	VOID	VOID	2.216	0.955	0.233	0.857
cg13758_rh51443	VOID	VOID	VOID	VOID	1.428	0.785	VOID	VOID
cg5677_re71708	VOID	VOID	-0.267	0.726	-1.379	0.061	-3.233	0.107
cg10037_re27192	VOID	VOID	VOID	VOID	-1.013	0.091	-0.862	0.515
cg7362_at01479	VOID	VOID	-5.605	0.012	0.894	0.598	VOID	VOID
cg9031_ld43891	2.192	0.913	0.1	0.83	-1.334	0.064	-0.388	0.669
re25084_re25084	-0.505	0.2	VOID	VOID	0.838	0.58	VOID	VOID
cg1046_gs00038	VOID	VOID	-0.28	0.722	VOID	VOID	-0.489	0.636
cg9264_gh14216	VOID	VOID	-1.978	0.229	0.612	0.495	0.003	0.794
cg5849_re26538	VOID	VOID	-2.198	0.191	1.501	0.808	-0.222	0.722
cg8401_gh01937	0.693	0.647	-1.996	0.224	VOID	VOID	-0.002	0.792
cg17035_gh07145	0.672	0.639	VOID	VOID	0.751	0.547	-2.142	0.215
cg9570_at16669	VOID	VOID	VOID	VOID	VOID	VOID	-3.877	0.069
cg32982_re11317	VOID	VOID	VOID	VOID	0.425	0.431	-5.308	0.017
cg7644_re51929	VOID	VOID	-0.74	0.568	1.952	0.915	-5.285	0.017
cg10375_ld07883	VOID	VOID	0.536	0.921	-0.1	0.241	-1.308	0.381
cg6971_gh25733	0.247	0.49	1.097	0.982	0.703	0.528	-4.709	0.033
cg5846_lp07441	-1	0.069	VOID	VOID	1.538	0.816	-0.502	0.632
cg6470_gh25257	-0.985	0.071	-4.017	0.043	2.809	0.989	-0.898	0.502
cg6441_at11329	VOID	VOID	VOID	VOID	1.643	0.846	VOID	VOID
cg8815_sd07795	VOID	VOID	-1.468	0.345	1.557	0.822	-1.365	0.368
cg6802_kp09418-586	VOID	VOID	-1.573	0.317	-1.791	0.038	VOID	VOID
cg32486_ld47625	0.104	0.432	-3.526	0.065	0.475	0.448	-1.444	0.348
cg5838_ld24482	VOID	VOID	-1.052	0.463	0.631	0.503	-2.474	0.171
cg31133_ld24627	VOID	VOID	VOID	VOID	1.932	0.911	VOID	VOID
cg7483_re50350	VOID	VOID	VOID	VOID	0	0.265	-2.042	0.23
cg4510_kp10282-750	VOID	VOID	-3.396	0.071	1.742	0.872	-0.535	0.62
cg18730_gh10266	0.328	0.52	-1.273	0.399	2.572	0.981	0.075	0.815
cg2947_ld46530	-0.09	0.342	VOID	VOID	0.51	0.46	-5.981	0.007
cg31010_at12704	VOID	VOID	VOID	VOID	1.092	0.671	VOID	VOID
cg8627_rh39533	VOID	VOID	VOID	VOID	2.113	0.941	VOID	VOID
cg10605_lp03275	VOID	VOID	-1.942	0.236	0.283	0.384	-0.864	0.515
cg8759_gh11940	-1.622	0.01	0.086	0.825	-0.911	0.1	-1.119	0.433
cg31846_gh04046	0.275	0.501	-2.006	0.223	0.23	0.369	-0.039	0.782
cg2453_gm25741	VOID	VOID	VOID	VOID	0.436	0.434	0.031	0.803
cg1577_rh01479	VOID	VOID	-0.597	0.618	VOID	VOID	VOID	VOID
cg6196_rh37427	VOID	VOID	-2.314	0.172	-1.614	0.047	-0.88	0.508
cg12086_ld11871	0.035	0.4	-1.326	0.385	2.064	0.933	0.218	0.852
cg8494_hl02756	0.558	0.595	-1.571	0.318	0.69	0.524	-0.937	0.487
cg12264_ld22661	VOID	VOID	VOID	VOID	-0.323	0.19	-5.795	0.009
cg11912_gh13929	0.073	0.417	-2.943	0.105	1.995	0.922	0.6	0.929
cg1671_ld47550	0.142	0.446	-0.965	0.488	0.756	0.548	-1.722	0.286
ld09767_ld09767	-0.665	0.146	-0.272	0.725	-0.012	0.261	-2.579	0.159
cg31690_at30101	VOID	VOID	-0.161	0.76	0.723	0.536	0.054	0.81
cg12390_kp13246-644	1.186	0.78	VOID	VOID	-2.386	0.02	-2.441	0.174
re23429_re23429	VOID	VOID	-2.798	0.115	VOID	VOID	-2.862	0.136
cg1453_ld29208	0.51	0.58	VOID	VOID	0.454	0.44	VOID	VOID
cg3408_re10106	VOID	VOID	-0.248	0.733	VOID	VOID	VOID	VOID
cg12702_re07060	VOID	VOID	-2.857	0.111	VOID	VOID	VOID	VOID
cg9716_re08823	VOID	VOID	VOID	VOID	VOID	VOID	1.089	0.98
cg5212_ld40134	-0.096	0.339	VOID	VOID	2.082	0.936	-0.5	0.632
cg12213_sd04463	VOID	VOID	-2.556	0.14	1.768	0.877	0.381	0.891
cg3324_gh03852	VOID	VOID	VOID	VOID	0.982	0.631	VOID	VOID
cg15860_re03641	VOID	VOID	-2.663	0.129	VOID	VOID	-0.652	0.584
cg1167_re36103	-0.378	0.237	-1.742	0.278	-0.66	0.128	-1.655	0.301
cg9378_at29239	VOID	VOID	-2.847	0.112	0.296	0.388	-5.629	0.012
cg1975_ld32009	-0.126	0.328	-1.541	0.326	VOID	VOID	VOID	VOID
cg31495_re10813	1.534	0.843	-5.097	0.017	1.944	0.913	-4.003	0.063
cg3493_sd05887	VOID	VOID	-0.366	0.696	1.194	0.709	0.138	0.834
cg3839_re59335	VOID	VOID	-1.563	0.32	VOID	VOID	-0.091	0.766
cg11007_ld01519	VOID	VOID	VOID	VOID	1.985	0.921	-4.038	0.061
cg5247_re28533	1.035	0.747	VOID	VOID	1.435	0.787	-2.003	0.237
cg5345_ld22255	0.595	0.61	VOID	VOID	1.176	0.702	-1.554	0.324
cg10197_re03728	VOID	VOID	VOID	VOID	0.262	0.378	-2.199	0.206
re74025_re74025	VOID	VOID	0.37	0.891	-0.924	0.099	-0.244	0.717
cg9779_gh14561	1.416	0.823	0.023	0.81	1.879	0.902	-0.204	0.728
cg8732_lp07340	0.194	0.47	-1.699	0.285	0.468	0.445	-2.442	0.174
cg5198_gh13760	0.494	0.576	VOID	VOID	0.516	0.462	-4.093	0.058
cg11290_gh20156	0.346	0.528	VOID	VOID	-0.343	0.185	-1.396	0.359
bs36g09.y1_bs36g09.y1	VOID	VOID	-1.394	0.368	2.65	0.985	-0.279	0.704
cg3692_sd01079	VOID	VOID	-1.949	0.235	0.813	0.569	-2.23	0.202
cg7492_ld12639	VOID	VOID	-1.516	0.332	0.485	0.451	0.107	0.826
cg7795_ld44821	2.028	0.901	VOID	VOID	-0.474	0.158	-0.626	0.592
cg12846_sd10395	VOID	VOID	VOID	VOID	1.188	0.706	-1.492	0.337
cg1866_gh23813	1.84	0.885	-0.107	0.775	1.337	0.755	-1.345	0.372
cg5903_rh01253	VOID	VOID	-3.373	0.073	1.062	0.661	VOID	VOID
cg32756_ld29716	-0.144	0.323	-1.042	0.465	-0.607	0.137	-2.487	0.168
cg8891_re51791	VOID	VOID	0.243	0.867	1.095	0.673	0.285	0.87
cg6019_gs00429	1.047	0.748	VOID	VOID	0	0.265	-1.028	0.46
cg7768_gm06533	VOID	VOID	0.069	0.82	1.071	0.664	-1.828	0.267
cg18213_ld11102	-1.286	0.031	-0.309	0.715	0.104	0.333	-1.351	0.37
cg13421_gs00134	VOID	VOID	VOID	VOID	VOID	VOID	-0.154	0.745
cg30142_ae3792-1	0.706	0.652	-1.819	0.26	0.67	0.516	0.132	0.833
cg3694_hl05773	VOID	VOID	VOID	VOID	VOID	VOID	-1.527	0.328
cg8195_gh27640	0.411	0.551	-1.945	0.235	1.377	0.768	-1.002	0.467
cg4570_ld02192	VOID	VOID	-0.756	0.563	1.545	0.818	-1.652	0.301
cg5705_ld18447	0.86	0.699	VOID	VOID	VOID	VOID	0.421	0.9
cg11420_re09533	VOID	VOID	VOID	VOID	-0.283	0.198	-4.15	0.056
cg7007_gh03514	5.536	0.993	-1.309	0.389	-0.896	0.101	-0.25	0.715
cg33248_gh08220	VOID	VOID	-1.838	0.255	0.9	0.601	-0.252	0.714
cg18090_rh46857	2.585	0.94	-1.478	0.342	VOID	VOID	VOID	VOID
cg14992_gh10777	VOID	VOID	VOID	VOID	VOID	VOID	0.134	0.833
cg6763_re28575	VOID	VOID	VOID	VOID	-2.275	0.023	-1.493	0.337
cg14926_bs34f02.y1	-0.603	0.162	VOID	VOID	VOID	VOID	VOID	VOID
cg31795_gh26549	VOID	VOID	-0.301	0.717	VOID	VOID	-0.475	0.641
cg32315_ld29802	-0.679	0.142	-0.043	0.794	-0.655	0.129	-1.248	0.397
cg7458_rh05388	VOID	VOID	VOID	VOID	VOID	VOID	-0.799	0.539
cg10936_re29777	VOID	VOID	VOID	VOID	VOID	VOID	0.851	0.961
cg5589_ld40692	VOID	VOID	0.257	0.871	VOID	VOID	-1.385	0.363
gm27176_gm27176	VOID	VOID	VOID	VOID	VOID	VOID	-0.569	0.61
cg9707_sd03592	VOID	VOID	VOID	VOID	1.024	0.647	-1.885	0.257
cg1884_ld42146	0.354	0.532	VOID	VOID	-0.104	0.24	-1.913	0.252
cg13970_gs00166	VOID	VOID	VOID	VOID	VOID	VOID	0.545	0.921
cg8707_gh16429	VOID	VOID	-1.016	0.473	0.801	0.566	-1.016	0.463
cg32235_at25643	VOID	VOID	VOID	VOID	VOID	VOID	-1.527	0.328
cg12936_re20777	VOID	VOID	VOID	VOID	2.08	0.936	-3.556	0.087
cg4511_gm03430	VOID	VOID	-0.305	0.716	0.895	0.599	-1.391	0.361
cg4649_ld47736	-0.113	0.333	-2.114	0.204	0.765	0.552	-0.682	0.575
cg31729_ld22119	0.871	0.703	VOID	VOID	-0.507	0.151	-3.875	0.069
cg5215_gh12756	VOID	VOID	VOID	VOID	1.578	0.828	VOID	VOID
cg10105_ld23656	-0.159	0.316	-2.655	0.13	1.703	0.861	0.967	0.972
cg11970_ld23876	VOID	VOID	0.169	0.848	1.954	0.915	-0.732	0.56
cg15923_sd10391	-1.424	0.019	-0.347	0.702	VOID	VOID	-2.23	0.202
cg17010_at15894	VOID	VOID	VOID	VOID	-0.614	0.135	VOID	VOID
cg9936_ld28662	VOID	VOID	-0.151	0.762	2.52	0.978	-0.13	0.753
cg5608_sd04925	-1.212	0.04	VOID	VOID	0.247	0.373	-5.539	0.013
cg11271_ld04944	VOID	VOID	VOID	VOID	VOID	VOID	-0.876	0.51
cg1231_gh01139	VOID	VOID	-1.198	0.422	VOID	VOID	-1.151	0.424
cg6829_gh17715	VOID	VOID	VOID	VOID	0.729	0.538	VOID	VOID
cg11398_re55560	VOID	VOID	VOID	VOID	0.612	0.495	-1.948	0.246
cg18041_ld12439	0.888	0.708	-1.757	0.274	1.798	0.883	VOID	VOID
cg8958_at15673	VOID	VOID	-0.495	0.649	-0.469	0.159	-3.376	0.098
rh23393_rh14104	VOID	VOID	-2.249	0.183	VOID	VOID	-0.797	0.539
cg33113_ld43688	-0.636	0.153	-1.348	0.38	0.053	0.32	VOID	VOID
cg3656_kp00304-538	VOID	VOID	VOID	VOID	0.547	0.472	VOID	VOID
cg1546_re23792	VOID	VOID	VOID	VOID	0.493	0.454	-3.325	0.101
cg4260_rh30202	VOID	VOID	VOID	VOID	1.596	0.832	VOID	VOID
cg14830_re51744	0.719	0.657	-2.612	0.134	VOID	VOID	VOID	VOID
cg17931_at19233	VOID	VOID	VOID	VOID	-0.298	0.195	-0.752	0.554
cg8609_ld46084	VOID	VOID	VOID	VOID	0.611	0.494	-1.323	0.377
cg5936_gs00422	VOID	VOID	0.844	0.964	0.309	0.391	-1.744	0.281
cg6503_rh63361	VOID	VOID	-4.361	0.033	0.128	0.34	VOID	VOID
cg3920_gh05923	-0.557	0.181	-2.171	0.195	VOID	VOID	-0.786	0.543
cg31535_gh26355	0	0.382	-1.096	0.45	VOID	VOID	-0.337	0.687
cg31388_gh10523	0.025	0.395	VOID	VOID	0.803	0.567	-0.522	0.625
cg15855_gh03109	1.638	0.857	VOID	VOID	VOID	VOID	-1.151	0.424
cg32306_ld29569	0.335	0.523	-0.773	0.558	VOID	VOID	-0.529	0.623
cg3221_ld38682	2.753	0.947	VOID	VOID	2.829	0.99	-0.041	0.781
cg17109_re61589	VOID	VOID	-0.544	0.634	-0.22	0.211	-1.018	0.463
cg5474_ld10457	-0.08	0.347	-2.859	0.111	0.262	0.378	0.485	0.912
cg4646_sd14289	VOID	VOID	VOID	VOID	-0.133	0.232	VOID	VOID
cg4207_gh15448	1.66	0.86	VOID	VOID	-0.193	0.218	0.726	0.945
cg30284_at12437	VOID	VOID	VOID	VOID	-0.235	0.208	VOID	VOID
cg3609_ld06553	VOID	VOID	0.248	0.869	0.92	0.608	VOID	VOID
cg1225_ld29915	VOID	VOID	VOID	VOID	-1.036	0.088	-1.855	0.262
cg1407_ld36375	VOID	VOID	-1.775	0.269	VOID	VOID	-1.567	0.322
cg13204_re15062	VOID	VOID	VOID	VOID	VOID	VOID	-0.421	0.658
trp_b_subtilis_trp_con6	VOID	VOID	VOID	VOID	2.43	0.974	0.939	0.969
trp_b_subtilis_trp_con7	VOID	VOID	VOID	VOID	0.69	0.524	-1.719	0.287
trp_b_subtilis_trp_con4	VOID	VOID	VOID	VOID	0	0.265	-1.657	0.3
cg5384_ld40495	1.567	0.848	-1.316	0.387	-2.182	0.025	-0.926	0.492
trp_b_subtilis_trp_con2	VOID	VOID	VOID	VOID	1.187	0.706	VOID	VOID
cg6920_gm03260	0.043	0.404	VOID	VOID	0.439	0.435	-3.991	0.063
cg32464_gh11677	VOID	VOID	VOID	VOID	VOID	VOID	0.588	0.927
trp_b_subtilis_trp_con1	VOID	VOID	VOID	VOID	VOID	VOID	-0.575	0.607
cg8392_gm04535	0.118	0.437	0.562	0.925	0.349	0.405	0.39	0.894
cg14817_gm31526	VOID	VOID	-2.531	0.143	VOID	VOID	0.109	0.827
trp_b_subtilis_trp_con8	VOID	VOID	VOID	VOID	VOID	VOID	-0.548	0.617
trp_b_subtilis_trp_con9	VOID	VOID	VOID	VOID	2.423	0.973	-2.042	0.23
cg1624_ld39167	0.352	0.531	VOID	VOID	1.024	0.647	VOID	VOID
cg8481_gh04732	VOID	VOID	VOID	VOID	0.926	0.61	-0.313	0.694
cg14993_gh16063	VOID	VOID	-2.752	0.12	2.556	0.98	-0.393	0.667
cg8169_sd07911	VOID	VOID	0.023	0.81	1.069	0.663	0.059	0.811
cg14262_at19988	2.763	0.948	VOID	VOID	1.175	0.701	VOID	VOID
cg7062_re48347	VOID	VOID	-2.256	0.182	VOID	VOID	VOID	VOID
cg13154_rh14320	VOID	VOID	VOID	VOID	VOID	VOID	-1.164	0.42
cg16988_at21612	0.016	0.39	VOID	VOID	0.851	0.584	-0.868	0.513
cg6310_at03632	VOID	VOID	0.084	0.824	1.161	0.696	0.368	0.888
cg10061_gm22640	VOID	VOID	VOID	VOID	0.41	0.426	1.407	0.993
cg12173_sd14915	VOID	VOID	VOID	VOID	0.375	0.414	-0.183	0.735
cg31633_ld20162	VOID	VOID	-7.267	0.003	1.581	0.828	-0.75	0.555
cg32181_at19257	1.175	0.778	VOID	VOID	VOID	VOID	0.804	0.956
cg9630_gh16590	VOID	VOID	-2.895	0.108	0.719	0.533	-2.432	0.176
cg8318_gh08833	VOID	VOID	VOID	VOID	1.81	0.887	VOID	VOID
cg10726_re15383	VOID	VOID	VOID	VOID	VOID	VOID	-0.616	0.595
gm07634_gm07634	-0.651	0.15	VOID	VOID	1.093	0.672	-1.138	0.429
cg6383_ld13435	VOID	VOID	-1.111	0.445	VOID	VOID	VOID	VOID
cg3257_gh22264	VOID	VOID	VOID	VOID	2.699	0.986	VOID	VOID
cg31756_gm22844	VOID	VOID	-0.841	0.533	VOID	VOID	VOID	VOID
cg2790_gh03108	VOID	VOID	VOID	VOID	-0.573	0.141	-3.936	0.066
cg5199_re21313	VOID	VOID	VOID	VOID	VOID	VOID	-0.64	0.588
cg13131_at17674	VOID	VOID	0.131	0.837	1.708	0.863	-0.368	0.674
cg5674_re65163	VOID	VOID	-1.278	0.397	-0.847	0.106	-0.924	0.493
cg12736_gh10272	16.61	0.999	VOID	VOID	-0.057	0.251	0.55	0.921
cg9849_re13814	VOID	VOID	VOID	VOID	0	0.265	-0.793	0.541
cg4264_rh04426	VOID	VOID	-0.944	0.493	-0.254	0.204	0.38	0.891
cg11482_gh18717	1.883	0.889	VOID	VOID	VOID	VOID	-2.086	0.223
cg12063_ld32760	VOID	VOID	-0.69	0.589	0.738	0.542	0.077	0.816
cg2917_ld43280	-0.451	0.214	VOID	VOID	0.076	0.327	-2.177	0.21
cg4444_sd01586	0.633	0.622	VOID	VOID	0.673	0.517	-0.133	0.752
cg5688_re01412	VOID	VOID	-2.148	0.199	VOID	VOID	VOID	VOID
cg9992_gm01939	VOID	VOID	1.052	0.98	0.587	0.486	-1.923	0.25
cg7331_hl01508	-1.341	0.024	0.502	0.915	0.431	0.433	-3.249	0.106
cg9027_gh23708	1.591	0.851	-2.563	0.139	VOID	VOID	-0.777	0.547
cg2038_gh07822	VOID	VOID	VOID	VOID	1.383	0.77	VOID	VOID
cg6331_gh21655	0.029	0.397	VOID	VOID	1.456	0.793	VOID	VOID
cg9057_gh06230	VOID	VOID	VOID	VOID	0.199	0.361	-2.48	0.169
cg9028_ld42058	0.433	0.557	-0.071	0.784	2.33	0.967	-1.192	0.412
cg11815_bs03g01.y1	1.408	0.82	-0.549	0.633	-2.489	0.018	-1.57	0.32
rh56796_rh56796	VOID	VOID	VOID	VOID	2.216	0.955	VOID	VOID
ld10920_ld10920	1.292	0.801	-1.99	0.226	0.483	0.45	-1.61	0.311
cg17285_lp01806	VOID	VOID	VOID	VOID	2.521	0.978	-0.575	0.607
cg11927_ld16635	-0.215	0.293	VOID	VOID	1.666	0.853	0.597	0.928
cg1245_re51713	VOID	VOID	-2.614	0.133	0.805	0.567	0.399	0.896
cg3618_ld24894	-0.478	0.207	VOID	VOID	0.979	0.63	-1.665	0.298
cg14956_gh07729	0.073	0.417	-1.048	0.464	-0.056	0.251	-0.045	0.779
cg15032_rh68268	VOID	VOID	-1.353	0.378	VOID	VOID	0.466	0.908
cg5112_ld38433	0.002	0.384	VOID	VOID	3.069	0.994	0.333	0.88
cg5395_gh08677	VOID	VOID	VOID	VOID	0.404	0.424	-0.111	0.759
cg5899_gh01406	-0.483	0.206	VOID	VOID	0.672	0.517	0.5	0.915
cg8907_lp01469	-1.309	0.029	VOID	VOID	2.677	0.986	-0.146	0.748
cg9874_ld44083	VOID	VOID	-2.24	0.184	0.276	0.382	-0.543	0.618
cg10739_ld41907	-0.817	0.103	VOID	VOID	2.121	0.942	0.216	0.852
cg4422_ld46767	0.677	0.641	VOID	VOID	2.018	0.926	-0.601	0.6
cg6874_re10558	7.972	0.998	VOID	VOID	VOID	VOID	-3.256	0.106
cg6510_re26382	3.807	0.976	-2.495	0.148	0.731	0.539	-1.757	0.279
cg7841_at03386	VOID	VOID	VOID	VOID	0	0.265	-3.151	0.112
cg2675_sd16302	VOID	VOID	VOID	VOID	0.731	0.539	0.476	0.91
lacz_e_coli_lacz_con9	VOID	VOID	-0.113	0.773	VOID	VOID	VOID	VOID
lacz_e_coli_lacz_con8	0.675	0.641	0.285	0.875	1.741	0.871	-0.412	0.66
lacz_e_coli_lacz_con7	-0.09	0.342	-1.159	0.431	VOID	VOID	-3.021	0.122
lacz_e_coli_lacz_con6	VOID	VOID	-0.84	0.534	VOID	VOID	-3.754	0.076
ld22017_ld22017	1.407	0.82	VOID	VOID	0.444	0.436	-0.869	0.513
lacz_e_coli_lacz_con4	VOID	VOID	VOID	VOID	VOID	VOID	0.537	0.919
lacz_e_coli_lacz_con3	0.937	0.723	-1.761	0.273	1.327	0.751	VOID	VOID
cg5064_ld41750	VOID	VOID	-1.256	0.404	-0.083	0.244	0.121	0.83
lacz_e_coli_lacz_con1	2.115	0.907	VOID	VOID	VOID	VOID	-1.139	0.428
cg32636_gm07526	1.149	0.771	-1.047	0.464	1.151	0.693	0.141	0.835
cg3028_re60387	0.589	0.607	VOID	VOID	-2.978	0.01	-0.682	0.575
cg9531_sd04586	VOID	VOID	VOID	VOID	VOID	VOID	-0.149	0.747
rh26018_rh26018	VOID	VOID	-1.006	0.476	0.175	0.354	-2.932	0.129
cg7626_gh15359	VOID	VOID	-1.106	0.446	-0.04	0.255	-0.562	0.612
cg4282_ld21421	VOID	VOID	VOID	VOID	0.777	0.557	-2.095	0.222
cg10109_re53130	VOID	VOID	VOID	VOID	1.687	0.857	1.029	0.976
cg5282_gh09573	VOID	VOID	0.115	0.834	1.396	0.775	-3.245	0.106
cg17378_rh29724	VOID	VOID	VOID	VOID	-7.071	0	-0.572	0.608
cg32810_ld45918	VOID	VOID	-0.234	0.738	-0.183	0.221	-5.182	0.019
cg3593_ld45235	VOID	VOID	VOID	VOID	1.327	0.751	0.166	0.842
cg10106_re12209	1.711	0.868	-1.183	0.425	-0.438	0.165	-2.015	0.235
cg6446_gh03186	-0.361	0.242	VOID	VOID	-0.392	0.176	-4.234	0.052
cg8474_ld05664	-0.576	0.172	-1.415	0.362	0.776	0.556	-0.02	0.787
cg2950_gh06479	VOID	VOID	VOID	VOID	1.766	0.877	VOID	VOID
gh06380_gh06380	VOID	VOID	VOID	VOID	2.418	0.973	VOID	VOID
cg8962_ld09790	0.823	0.688	VOID	VOID	-0.497	0.152	-2.281	0.196
cg8660_gh16593	VOID	VOID	VOID	VOID	VOID	VOID	-0.984	0.473
cg10971_ld16566	VOID	VOID	-0.554	0.631	1.653	0.849	-0.287	0.701
cg1782_gh24511	VOID	VOID	VOID	VOID	-0.008	0.263	-3.7	0.079
cg10033_gm08338	-1.288	0.031	0.527	0.919	-2.278	0.022	-3.314	0.101
cg11874_sd05769	-1.53	0.013	VOID	VOID	-1.869	0.035	-4.107	0.058
cg5516_re18415	1.198	0.783	-4.709	0.025	VOID	VOID	-5.438	0.014
cg8598_ld11462	0.075	0.419	-3.945	0.046	0.458	0.441	-2.374	0.182
cg15675_gm01014	VOID	VOID	VOID	VOID	0.95	0.619	-0.465	0.644
re14563_re14563	VOID	VOID	VOID	VOID	-0.045	0.254	-1.571	0.32
cg33187_at27792	VOID	VOID	1.273	0.989	0.75	0.546	-1.642	0.303
cg12548_gs00112	VOID	VOID	VOID	VOID	1.334	0.754	VOID	VOID
cg32164_ld20554	-0.051	0.361	VOID	VOID	0.706	0.529	-1.356	0.369
cg1743_gh14412	1.036	0.747	VOID	VOID	-0.165	0.225	-0.641	0.588
cg11598_incyte_821942606	VOID	VOID	VOID	VOID	1.354	0.761	-2.675	0.151
rh12483_rh12483	VOID	VOID	-0.556	0.631	2.313	0.966	VOID	VOID
cg3996_at06259	VOID	VOID	VOID	VOID	VOID	VOID	-3.606	0.084
cg31719_rh45372	VOID	VOID	VOID	VOID	1.246	0.727	-0.007	0.79
cg11589_ld21410	VOID	VOID	-2.214	0.188	1.662	0.852	-1.606	0.312
cg9098_sd09109	VOID	VOID	-1.23	0.411	1.534	0.816	-6.005	0.007
cg5662_at01806	VOID	VOID	VOID	VOID	0	0.265	VOID	VOID
gh11046_gh11046	-1.394	0.021	VOID	VOID	-2.182	0.025	0.96	0.971
cg7573_lp11230	0.649	0.63	VOID	VOID	-0.862	0.104	VOID	VOID
cg4908_re04126	VOID	VOID	-1.292	0.394	3.108	0.995	-0.846	0.522
cg9166_gh16625	VOID	VOID	VOID	VOID	1.901	0.906	-0.97	0.477
cg7614_rh31013	VOID	VOID	VOID	VOID	0.215	0.365	-0.135	0.751
cg9598_re18302	-0.172	0.31	0.849	0.965	VOID	VOID	VOID	VOID
cg7102_gm21245	VOID	VOID	VOID	VOID	0.534	0.468	-1.704	0.29
cg4630_gh27944	VOID	VOID	-2.547	0.14	0.542	0.471	0.005	0.795
cg10138_gh12873	-0.031	0.372	-0.109	0.774	0.835	0.578	1.007	0.974
cg8549_gh01786	0.859	0.698	0.222	0.861	-0.041	0.255	-2.561	0.161
cg31637_ld35051	-0.318	0.258	VOID	VOID	-1.228	0.071	-3.122	0.114
cg2358_gm04682	1.768	0.876	-0.247	0.733	0.858	0.587	-0.301	0.698
cg12424_gm06913	VOID	VOID	VOID	VOID	0.171	0.353	-0.595	0.602
cg5553_gm13640	-1.614	0.01	-0.798	0.55	1.753	0.875	-4.23	0.052
cg7417_ld40663	VOID	VOID	VOID	VOID	0.926	0.61	-1.581	0.317
cg6769_ld10434	VOID	VOID	VOID	VOID	1.422	0.783	-3.37	0.098
cg8636_ld24347	2.688	0.945	0.887	0.969	0.324	0.397	0.246	0.86
cg6459_ld29590	-0.18	0.308	-1.826	0.258	-0.357	0.183	-0.87	0.513
cg9329_bs36g03.y1	VOID	VOID	-1.641	0.299	VOID	VOID	-0.851	0.519
cg6989_rh22407	VOID	VOID	-2.102	0.207	VOID	VOID	VOID	VOID
cg2381_re44043	VOID	VOID	-3.524	0.065	VOID	VOID	0.95	0.97
rh36841_rh36841	1.41	0.821	0.671	0.942	-1.342	0.063	-1.64	0.304
cg3868_gh23259	2.167	0.911	VOID	VOID	VOID	VOID	-1.79	0.273
cg32048_bs34h05.y1	-1.263	0.034	VOID	VOID	VOID	VOID	-2.951	0.128
cg31762_ld29068	VOID	VOID	VOID	VOID	1.808	0.886	-0.849	0.52
cg9120_lp09906	VOID	VOID	VOID	VOID	VOID	VOID	-1.489	0.338
cg2647_gh01975	0.462	0.567	VOID	VOID	-0.302	0.195	-5.752	0.01
cg9619_gh27769	VOID	VOID	VOID	VOID	0	0.265	-0.273	0.706
cg30007_ld27111	0.254	0.493	0.682	0.943	0.65	0.509	-2.171	0.211
cg13277_rh73529	VOID	VOID	VOID	VOID	-1.994	0.031	-1.837	0.265
cg9953_rh04336	VOID	VOID	VOID	VOID	1.111	0.679	VOID	VOID
cg5059_re48077	VOID	VOID	VOID	VOID	2.58	0.981	-0.533	0.621
cg4192_gh12215	1.726	0.87	-1.24	0.408	-0.844	0.107	0.122	0.83
cg5735_gh28038	-0.068	0.355	-4.585	0.027	VOID	VOID	0.545	0.921
re06269_re06269	VOID	VOID	-2.027	0.22	0.44	0.435	-4.37	0.046
cg4909_ld45365	VOID	VOID	-2.954	0.104	VOID	VOID	VOID	VOID
cg10803_gh25737	0.047	0.406	0.012	0.807	-0.328	0.189	-1.551	0.325
gh07769_gh07769	VOID	VOID	-1.275	0.398	0.654	0.51	-2.819	0.139
cg3248_gh25768	0.451	0.564	VOID	VOID	0.085	0.328	-1.754	0.28
cg1742_rh59553	-0.169	0.311	0.621	0.935	VOID	VOID	VOID	VOID
cg7404_incyte_821935403	VOID	VOID	-1.009	0.475	1.49	0.803	VOID	VOID
cg1072_re24382	VOID	VOID	-0.227	0.74	0	0.265	1.673	0.997
cg12288_gm13065	VOID	VOID	-0.123	0.769	VOID	VOID	-0.672	0.577
cg4925_ld45682	VOID	VOID	-3.127	0.091	1.556	0.821	-1.718	0.287
cg17437_re31658	VOID	VOID	-1.601	0.309	0.951	0.62	0.143	0.835
cg10658_gh03980	0.565	0.599	0.026	0.81	1.19	0.707	-0.38	0.671
cg5441_at16005	VOID	VOID	-1.914	0.242	VOID	VOID	VOID	VOID
cg10520_ld16174	-0.175	0.309	-0.906	0.508	VOID	VOID	-3.122	0.114
cg17726_re41779	0.959	0.729	VOID	VOID	1.582	0.829	0.137	0.834
cg5081_ld23667	0.184	0.468	-0.946	0.493	-0.195	0.217	-2.36	0.184
cg9138_rh55424	3.103	0.961	VOID	VOID	VOID	VOID	VOID	VOID
cg4035_sd05406	1.439	0.826	VOID	VOID	-1.098	0.082	0.267	0.865
cg14024_gh11985	1.918	0.891	VOID	VOID	1.613	0.837	0.1	0.824
cg17597_sd06839	VOID	VOID	0.76	0.954	1.952	0.915	VOID	VOID
cg14305_bs04c08.y1	0.281	0.504	VOID	VOID	0.933	0.613	-0.001	0.793
cg3972_gh05567	VOID	VOID	VOID	VOID	VOID	VOID	0.363	0.886
gh28692_gh28692	2.471	0.931	VOID	VOID	VOID	VOID	VOID	VOID
cg9615_gm21396	3.142	0.962	VOID	VOID	2.034	0.929	VOID	VOID
cg2009_ld19767	1.838	0.884	-1.553	0.323	-0.743	0.118	-0.615	0.595
cg12373_hl07956	VOID	VOID	-0.888	0.516	1.067	0.663	VOID	VOID
cg1317_gh28722	VOID	VOID	VOID	VOID	1.664	0.852	-2.372	0.182
cg9449_re31002	0.905	0.714	VOID	VOID	0	0.265	VOID	VOID
cg31988_gh01042	VOID	VOID	-2.763	0.119	0	0.265	-0.836	0.525
cg4872_gh02315	-0.716	0.13	VOID	VOID	VOID	VOID	-0.083	0.769
rh26067_rh26067	VOID	VOID	VOID	VOID	2.055	0.932	VOID	VOID
cg9412_ld31194	0.103	0.431	VOID	VOID	1.387	0.771	0.344	0.883
cg32434_lp01489	VOID	VOID	VOID	VOID	-0.081	0.245	0.433	0.902
cg10324_re03814	VOID	VOID	VOID	VOID	1.423	0.783	VOID	VOID
cg7725_ld26833	VOID	VOID	VOID	VOID	-0.024	0.259	-0.279	0.704
cg7221_ld03827	VOID	VOID	VOID	VOID	1.179	0.703	-2.799	0.141
cg30499_ld09559	VOID	VOID	-1.573	0.317	VOID	VOID	0.433	0.902
sd27348_sd27348	0.036	0.401	0.643	0.938	-0.276	0.199	-0.66	0.582
cg3004_ld23129	VOID	VOID	VOID	VOID	0.067	0.324	VOID	VOID
cg10462_sd07008	-0.745	0.123	0.438	0.904	0.13	0.341	-2.313	0.192
cg3021_ld29918	0.132	0.442	VOID	VOID	-0.221	0.211	-1.168	0.419
cg4552_at03044	VOID	VOID	VOID	VOID	1.11	0.678	0	0.793
cg3195_re28824	0.218	0.48	VOID	VOID	-0.346	0.184	-2.763	0.143
cg14507_rh03484	VOID	VOID	-5.363	0.014	VOID	VOID	VOID	VOID
cg32227_re53634	VOID	VOID	VOID	VOID	-0.731	0.119	0.94	0.969
cg4230_gh16729	-0.159	0.316	VOID	VOID	1.331	0.753	-0.209	0.727
cg12374_rh58587	VOID	VOID	0.651	0.94	VOID	VOID	VOID	VOID
cg1908_re35228	VOID	VOID	VOID	VOID	1.443	0.789	-2.128	0.217
cg5465_re11711	VOID	VOID	VOID	VOID	2.124	0.943	VOID	VOID
cg3663_gh17932	VOID	VOID	-3.689	0.056	-0.429	0.167	-2.569	0.16
cg4913_ld02329	VOID	VOID	0.243	0.867	0.721	0.534	VOID	VOID
cg17544_sd05719	0.203	0.474	-4.864	0.022	1.138	0.688	-0.841	0.523
cg33047_re43246	VOID	VOID	-0.453	0.663	VOID	VOID	VOID	VOID
cg1658_incyte_821944311	0.15	0.451	-0.495	0.649	0.37	0.412	-1.964	0.243
cg5065_gh10631	VOID	VOID	VOID	VOID	0.828	0.575	-1.822	0.268
re42507_re42507	-0.781	0.114	-0.177	0.755	0.54	0.47	-1.623	0.308
cg6297_ld01190	0.642	0.626	-0.082	0.781	1.925	0.91	-3.01	0.123
cg8449_ld09351	VOID	VOID	VOID	VOID	0.953	0.621	-0.725	0.561
cg8725_gh09439	VOID	VOID	VOID	VOID	0.259	0.377	-0.807	0.536
cg4532_ld08951	-1.284	0.032	VOID	VOID	-0.758	0.116	-2.932	0.129
cg8353_re70243	VOID	VOID	-0.658	0.599	1.97	0.919	VOID	VOID
cg9591_sd07391	0.785	0.676	VOID	VOID	1.147	0.691	-1.141	0.427
cg32177_sd09769	-0.543	0.185	-2.009	0.223	0.457	0.441	-1.007	0.466
cg2637_sd08803	VOID	VOID	-2.812	0.114	0.085	0.328	-1.988	0.24
cr32366_at05287	VOID	VOID	VOID	VOID	1.81	0.887	VOID	VOID
cg11910_gh14162	VOID	VOID	-2.401	0.16	VOID	VOID	VOID	VOID
cg30176_rh19892	VOID	VOID	-6.346	0.006	VOID	VOID	VOID	VOID
cg9097_at17506	4.298	0.986	VOID	VOID	0.553	0.475	VOID	VOID
gh27957_gh27957	VOID	VOID	VOID	VOID	VOID	VOID	-0.255	0.713
cg7382_gm05057	1.453	0.829	VOID	VOID	VOID	VOID	-4.581	0.038
cg7224_gh18422	0.879	0.705	0.54	0.922	-0.053	0.252	-0.517	0.626
cg8376_sd05618	VOID	VOID	-2.753	0.119	-1.068	0.085	-0.649	0.585
cg8280_gm14559	0.203	0.474	0.011	0.807	-2.479	0.019	-1.508	0.333
cg9538_lp06338	2.399	0.927	VOID	VOID	1.311	0.746	-4.3	0.049
cg3193_ld21701	VOID	VOID	VOID	VOID	0	0.265	VOID	VOID
cg11228_gh10354	5.242	0.992	-1.204	0.419	VOID	VOID	VOID	VOID
cg32663_ld27278	VOID	VOID	-0.08	0.782	1.026	0.648	-8.738	0
cg15319_ld33277	0.386	0.544	VOID	VOID	0.001	0.307	-1.605	0.312
cg1442_rh55324	VOID	VOID	VOID	VOID	2.116	0.941	0.278	0.869
cg6005_ld27322	-0.5	0.201	-1.698	0.286	1.327	0.751	0.079	0.816
cg13252_re73241	VOID	VOID	-1.778	0.268	-0.282	0.198	-2.735	0.146
cg1633_gm14788	3.925	0.98	1.034	0.979	-1.029	0.089	-0.568	0.61
cg7638_re42071	VOID	VOID	VOID	VOID	VOID	VOID	-0.19	0.733
cg16741_at29956	VOID	VOID	VOID	VOID	2.24	0.958	VOID	VOID
cg6357_lp08365	-0.087	0.344	-0.133	0.767	-0.139	0.23	-1.609	0.311
cg31188_gh05783	VOID	VOID	-0.837	0.535	0.4	0.422	-0.52	0.626
re53348_re53348	-0.527	0.193	VOID	VOID	VOID	VOID	-0.998	0.469
cg9491_rh54455	VOID	VOID	VOID	VOID	VOID	VOID	-0.177	0.737
cg3483_gh13226	VOID	VOID	-0.726	0.572	VOID	VOID	VOID	VOID
cg9680_ld21533	1.153	0.772	VOID	VOID	0	0.265	VOID	VOID
cg1972_ld08814	VOID	VOID	VOID	VOID	1.673	0.854	-2.117	0.219
gh12950_gh12950	VOID	VOID	VOID	VOID	0.23	0.369	0.457	0.907
ld46519_ld46519	0.671	0.638	1.729	0.998	-0.271	0.2	-4.036	0.061
cg13631_gh19356	1.565	0.848	0.936	0.973	0.351	0.405	-1.24	0.399
cg5012_gm03767	VOID	VOID	VOID	VOID	0.979	0.63	-0.276	0.705
ld47283_ld47283	VOID	VOID	-3.235	0.082	-0.252	0.204	0.087	0.82
cg6854_ld27370	VOID	VOID	0.045	0.815	-0.079	0.245	-2.636	0.154
cg6178_re32988	VOID	VOID	VOID	VOID	2.018	0.926	-0.918	0.495
cg3772_gh16672	VOID	VOID	VOID	VOID	-0.564	0.142	0.081	0.818
cg5653_at29464	VOID	VOID	-0.328	0.709	1.635	0.843	-2.146	0.214
cg4237_re63354	VOID	VOID	VOID	VOID	2.2	0.953	VOID	VOID
ld26285_ld26285	VOID	VOID	-1.141	0.436	-0.985	0.093	-3.623	0.083
cg6834_re52979	VOID	VOID	-3.312	0.076	0	0.265	VOID	VOID
cg7301_rh30260	VOID	VOID	VOID	VOID	-0.159	0.227	0.248	0.861
cg3321_gh08548	1.12	0.765	VOID	VOID	1.265	0.734	-1.683	0.294
cg31639_bs21c05.y1	VOID	VOID	VOID	VOID	-0.69	0.124	-3.62	0.083
cg9876_re60081	VOID	VOID	0.89	0.969	VOID	VOID	VOID	VOID
te19622_sd01935	-0.4	0.228	-0.39	0.687	1.47	0.798	-2.618	0.155
cg16716_at21729	VOID	VOID	-3.459	0.067	1.258	0.732	VOID	VOID
cg32940_gh12504	0.33	0.522	-3.142	0.09	0.676	0.518	-2.718	0.148
cg7526_ld32019	VOID	VOID	-1.229	0.412	1.617	0.838	-2.723	0.147
cg6947_re55745	0.018	0.392	VOID	VOID	VOID	VOID	VOID	VOID
cg2574_at30415	VOID	VOID	-1.172	0.429	0.212	0.364	-1.766	0.277
cg4105_kp07372-419	VOID	VOID	-2.946	0.104	VOID	VOID	VOID	VOID
cg8979_gh01278	VOID	VOID	VOID	VOID	0.876	0.593	0.417	0.9
cg31542_at15479	0.271	0.499	VOID	VOID	VOID	VOID	VOID	VOID
cg2093_ld02743	VOID	VOID	VOID	VOID	1.379	0.769	VOID	VOID
cg12115_lp02922	VOID	VOID	VOID	VOID	-0.979	0.094	VOID	VOID
cg1004_ld06131	-0.682	0.14	-1.196	0.423	VOID	VOID	-0.632	0.59
cg4976_re61305	-0.715	0.131	VOID	VOID	-0.773	0.115	0.508	0.916
cg13958_gs00157	VOID	VOID	VOID	VOID	-1.938	0.032	VOID	VOID
cg40160_ld13269	-0.327	0.255	VOID	VOID	0.062	0.323	-1.62	0.309
cg32019_gm10074	VOID	VOID	0.671	0.942	0.982	0.631	-3.824	0.072
cg31557_ae3600-2	VOID	VOID	0.756	0.953	VOID	VOID	1.248	0.986
cg11217_re19603	VOID	VOID	0.406	0.899	0.748	0.546	VOID	VOID
cg9210_ld19284	0.88	0.706	-1.547	0.325	2.201	0.953	-3.316	0.101
cg5444_sd04735	VOID	VOID	0.086	0.825	1.176	0.702	-0.912	0.497
cg7806_ld42916	VOID	VOID	VOID	VOID	0.785	0.56	-0.747	0.556
cg1529_sd25936	VOID	VOID	VOID	VOID	-0.268	0.201	VOID	VOID
cg11905_ld29172	VOID	VOID	-0.713	0.579	1.807	0.885	0.727	0.946
cg30295_gh07317	VOID	VOID	1.459	0.994	1.603	0.834	-0.262	0.71
cg8785_gh04538	VOID	VOID	VOID	VOID	VOID	VOID	-0.296	0.699
cg2979_hl08149	VOID	VOID	VOID	VOID	0.042	0.317	-4.408	0.044
gh08880_gh08880	VOID	VOID	-0.909	0.507	-0.498	0.152	-0.704	0.568
cg18745_lp01847	VOID	VOID	-2.291	0.178	1.222	0.717	VOID	VOID
cg7830_gh11935	VOID	VOID	-1.465	0.346	1.111	0.679	-0.472	0.642
cg13363_gm05459	VOID	VOID	-1.312	0.388	0.576	0.483	0.357	0.885
cg12073_ld04507	-0.735	0.125	-2.335	0.168	0.421	0.43	-2.183	0.209
cg4860_re05302	VOID	VOID	-2.31	0.174	0	0.265	-0.176	0.738
cg3082_ld15586	-0.194	0.303	VOID	VOID	1.212	0.714	-1.796	0.272
cg7939_kp11569-312	VOID	VOID	VOID	VOID	0.563	0.478	-0.696	0.57
cg10033_ld46758	-0.647	0.15	-0.146	0.764	VOID	VOID	-1.913	0.252
cg15883_gs00230	-0.149	0.321	-0.354	0.7	2.308	0.966	-2.077	0.225
cg14895_gh15507	1.589	0.851	0.211	0.857	0.371	0.412	-1.397	0.358
cg9467_gh15081	VOID	VOID	VOID	VOID	1.059	0.661	-0.456	0.646
cg8793_ld38816	-1.444	0.017	VOID	VOID	1.7	0.861	0.601	0.93
gh14137_gh14137	VOID	VOID	VOID	VOID	0	0.265	VOID	VOID
cg5004_ld39079	VOID	VOID	-2.452	0.153	1.61	0.836	-2.489	0.168
cg17975_gh25507	-0.203	0.299	VOID	VOID	0.937	0.614	-0.772	0.549
gm04742_gm04742	0.324	0.518	VOID	VOID	0.299	0.389	-0.729	0.561
cg2144_gh05767	VOID	VOID	-0.864	0.527	0.953	0.621	-0.83	0.527
rh47344_rh47344	VOID	VOID	VOID	VOID	-0.365	0.181	-2.653	0.153
cg15118_ld31969	-0.288	0.268	VOID	VOID	0.737	0.541	-0.107	0.761
cg7479_ld44376	-0.255	0.277	VOID	VOID	0.816	0.57	-0.261	0.711
cg6293_ld30822	VOID	VOID	VOID	VOID	1.155	0.694	-1.389	0.361
cg30427_ld36843	-1.213	0.04	-0.439	0.668	2.889	0.991	-4.021	0.061
cg32516_at04622	VOID	VOID	VOID	VOID	-0.405	0.173	VOID	VOID
cg6623_ld45339	0.043	0.404	-1.763	0.272	0.36	0.408	-3.006	0.123
cg9171_ld21134	VOID	VOID	VOID	VOID	1.696	0.86	-2.776	0.142
cg4717_gh19318	VOID	VOID	VOID	VOID	0.449	0.438	VOID	VOID
cg17380_at18288	VOID	VOID	VOID	VOID	2	0.923	VOID	VOID
cg30110_bs09e07.y1	VOID	VOID	VOID	VOID	-1.457	0.055	-2.631	0.154
cg1271_hl01494	VOID	VOID	VOID	VOID	0.64	0.506	-1.05	0.455
cg11614_ld20624	0.653	0.631	VOID	VOID	0.389	0.418	-2.071	0.226
cg11606_gh06023	-0.009	0.379	-1.639	0.3	3.498	0.998	VOID	VOID
cg18106_rh08291	1.955	0.895	VOID	VOID	VOID	VOID	VOID	VOID
cg13349_at08455	4.28	0.985	-0.409	0.679	-1.721	0.041	-0.296	0.699
cg8092_ld21608	-1.239	0.037	-2.672	0.128	0.769	0.554	-0.198	0.73
gm04775_gm04775	0.996	0.736	VOID	VOID	0.18	0.356	-0.658	0.583
cg4531_re21614	VOID	VOID	VOID	VOID	0	0.265	-1.214	0.406
cg7255_sd09342	VOID	VOID	0.648	0.939	1.737	0.87	-0.51	0.629
cg3420_re40412	-0.556	0.181	0.616	0.933	-0.654	0.13	-2.375	0.182
cg1399_lp11495	VOID	VOID	-2.575	0.138	0	0.265	-2.688	0.15
cg8615_rh01814	VOID	VOID	VOID	VOID	VOID	VOID	-4.039	0.061
cg9325_sd02552	-0.869	0.09	-3.469	0.067	2.099	0.939	-0.552	0.615
cg16712_rh38008	VOID	VOID	VOID	VOID	VOID	VOID	1.111	0.98
rh13061_rh13061	1.256	0.796	VOID	VOID	-0.014	0.261	-0.207	0.727
cg4036_ld42289	VOID	VOID	VOID	VOID	-3	0.009	-1.272	0.391
cg10540_gh10050	VOID	VOID	VOID	VOID	0.566	0.48	-1.829	0.267
cg10296_kp08701-625	VOID	VOID	VOID	VOID	-2.543	0.017	VOID	VOID
cg6159_gh19049	VOID	VOID	-3.64	0.058	-0.548	0.145	-1.246	0.398
cg4825_ld10327	-0.617	0.158	-0.194	0.75	0.128	0.34	-1.639	0.304
cg12900_rh07074	VOID	VOID	-3.666	0.058	VOID	VOID	VOID	VOID
cg6703_re01835	VOID	VOID	-1.147	0.434	0.532	0.468	-1.724	0.286
ld25801_ld25801	VOID	VOID	-0.123	0.769	-0.77	0.115	0.383	0.892
rh05112_rh05112	VOID	VOID	VOID	VOID	VOID	VOID	-0.194	0.732
cg17146_at17975	VOID	VOID	0.097	0.829	1.03	0.65	-0.028	0.785
cg6147_ld23779	0.561	0.597	VOID	VOID	-0.066	0.248	VOID	VOID
cg14965_ld47616	-0.273	0.272	-1.683	0.288	0.793	0.563	-0.926	0.492
cg1347_lp05803	VOID	VOID	VOID	VOID	-0.087	0.243	VOID	VOID
cg17264_sd08605	VOID	VOID	-1.172	0.429	1.178	0.702	VOID	VOID
cg32300_ld43716	-1.471	0.016	0.043	0.815	2.065	0.933	-2.853	0.136
cg2670_ld21722	VOID	VOID	-0.719	0.575	0.562	0.478	0.015	0.798
cg1333_sd04868	0.271	0.499	-2.516	0.145	0.99	0.634	-0.722	0.562
cg30147_sd03168	VOID	VOID	-1.655	0.295	1.477	0.8	VOID	VOID
cg11133_ld05615	0.851	0.697	-1.611	0.306	0.657	0.512	-0.095	0.765
cg6815_ld30988	-1.042	0.063	VOID	VOID	1.343	0.757	-0.178	0.737
cg4659_at23778	0.585	0.605	-2.533	0.143	0.86	0.588	-1.776	0.275
cg3517_gh08521	VOID	VOID	VOID	VOID	VOID	VOID	-0.218	0.724
cg5407_rh55123	VOID	VOID	VOID	VOID	-2.23	0.024	VOID	VOID
cg31006_gh07253	0.024	0.394	-0.394	0.685	0.39	0.419	VOID	VOID
cr31696_re28911	VOID	VOID	-1.231	0.411	-2.504	0.018	-0.887	0.506
cg17029_re38147	VOID	VOID	0.259	0.871	-1.443	0.057	VOID	VOID
cg7668_gm07843	-0.178	0.309	-0.278	0.722	-0.755	0.117	-1.296	0.385
cg14622_re67944	VOID	VOID	VOID	VOID	1.163	0.697	-0.102	0.762
cg17752_lp04053	VOID	VOID	VOID	VOID	0.915	0.606	VOID	VOID
cg5522_ld24677	VOID	VOID	-1.483	0.341	-0.682	0.125	-1.436	0.35
cg3319_gs00335	-0.133	0.326	VOID	VOID	VOID	VOID	-0.281	0.703
cg11227_at01046	VOID	VOID	VOID	VOID	VOID	VOID	0.218	0.852
cg7802_gh22837	VOID	VOID	VOID	VOID	0.731	0.539	-0.959	0.48
cg7529_gh24077	VOID	VOID	0.134	0.839	2.602	0.983	0.304	0.875
cg4832_ld19135	0.085	0.424	VOID	VOID	-0.497	0.152	-0.423	0.657
cg18522_ld37006	VOID	VOID	-1.636	0.301	0.872	0.592	-1.312	0.38
cg14514_sd08060	VOID	VOID	VOID	VOID	1.28	0.737	VOID	VOID
cg11390_rh74005	VOID	VOID	VOID	VOID	VOID	VOID	-0.357	0.678
cg7628_gh23727	VOID	VOID	-3.522	0.065	0.288	0.386	-1.92	0.251
cg6719_ld34406	0.316	0.516	1.671	0.997	0.012	0.31	-1.147	0.425
sd02223_sd02223	VOID	VOID	-0.904	0.509	2.422	0.973	-2.131	0.217
cg31365_ld28458	VOID	VOID	VOID	VOID	0.454	0.44	-0.569	0.61
cg5116_re67480	VOID	VOID	VOID	VOID	0.126	0.339	-1.522	0.33
cg11597_gm14344	1.786	0.878	VOID	VOID	-1.764	0.039	VOID	VOID
cg5188_re02065	VOID	VOID	VOID	VOID	-2.733	0.013	-0.893	0.503
cg8374_ld40216	VOID	VOID	-3.868	0.049	0.796	0.565	-0.698	0.57
cg1129_re49494	VOID	VOID	VOID	VOID	VOID	VOID	0.8	0.955
cg9272_re40459	VOID	VOID	VOID	VOID	0.594	0.489	-2.489	0.168
cg3325_gs00336	-0.563	0.178	-2.107	0.205	VOID	VOID	-0.352	0.68
cg30148_at18611	VOID	VOID	VOID	VOID	-0.829	0.109	-4.765	0.031
cg11411_re10379	VOID	VOID	-0.643	0.604	VOID	VOID	0.079	0.816
cg10737_gm13116	1.956	0.895	VOID	VOID	1.337	0.755	VOID	VOID
cg3595_ld14743	-0.141	0.323	-1.903	0.245	VOID	VOID	0.413	0.899
cg4293_ld35174	0.345	0.527	VOID	VOID	VOID	VOID	0.035	0.805
gm04921_gm04921	VOID	VOID	-0.273	0.725	-0.169	0.224	-4.742	0.032
cg32372_re09158	VOID	VOID	VOID	VOID	0.301	0.389	-0.553	0.615
cg15027_sd22530	VOID	VOID	0.588	0.929	-1.807	0.038	VOID	VOID
cg9902_gm14421	VOID	VOID	VOID	VOID	-0.075	0.246	-0.704	0.568
cg18009_ld27895	VOID	VOID	-0.716	0.576	1.325	0.75	-1.754	0.28
cg12069_at09647	VOID	VOID	1.095	0.982	0.331	0.399	-0.438	0.653
cg5370_ld13945	-0.559	0.18	-0.057	0.789	2.946	0.992	0.582	0.926
gm01206_gm01206	1.068	0.755	-0.97	0.487	-0.379	0.179	-2.117	0.219
cg1539_gh23271	0.016	0.39	0.136	0.839	-1.2	0.073	-1.192	0.412
cg32243_re12890	VOID	VOID	VOID	VOID	VOID	VOID	1.259	0.986
cg4045_gm01339	-1.452	0.017	VOID	VOID	-0.16	0.226	-2.931	0.13
cg17691_re25730	VOID	VOID	-1.97	0.23	2.015	0.925	-5.248	0.018
cg12895_re29446	3.339	0.967	-0.253	0.731	0	0.265	-0.874	0.511
cg14598_re40156	VOID	VOID	VOID	VOID	1.505	0.809	-0.158	0.743
cg7510_ld04710	VOID	VOID	0.726	0.95	1.155	0.694	-2.939	0.129
cg14521_gh08175	VOID	VOID	VOID	VOID	VOID	VOID	-3.31	0.102
cg7241_kp09444-750	VOID	VOID	VOID	VOID	2.635	0.984	0.06	0.812
cg7077_gh05294	VOID	VOID	VOID	VOID	0.983	0.632	-0.911	0.498
cg8470_gh05406	VOID	VOID	-0.071	0.784	0.952	0.62	-0.128	0.754
cg7280_ld05920	1.552	0.845	VOID	VOID	0.171	0.353	-0.878	0.509
rh09431_rh09431	2.944	0.955	VOID	VOID	0.176	0.355	-1.612	0.31
cg30122_ld24631	-1.147	0.047	VOID	VOID	-0.559	0.142	-2.266	0.198
cg2061_ld28247	VOID	VOID	-3.5	0.065	0.613	0.495	VOID	VOID
cg3780_re50839	VOID	VOID	VOID	VOID	0.152	0.347	0.077	0.816
cg2126_re11615	-0.339	0.251	-1.689	0.287	0.285	0.385	VOID	VOID
cg5707_gh02816	0.108	0.433	0.262	0.872	2.007	0.923	-0.189	0.733
cg32042_gh18280	0.806	0.682	0.085	0.825	-1.335	0.064	-0.821	0.531
cg8825_gh27933	-0.053	0.36	VOID	VOID	0.945	0.617	1.075	0.979
cg11907_ld19162	0.437	0.558	VOID	VOID	VOID	VOID	-0.801	0.538
cg31924_at29272	VOID	VOID	-1.758	0.274	1.49	0.803	VOID	VOID
cg9336_re67340	VOID	VOID	VOID	VOID	1.224	0.718	0.056	0.81
cg15509_sd04477	0.289	0.507	-2.385	0.161	0.313	0.394	-1.677	0.295
sd03311_sd03311	0.363	0.536	-2.867	0.11	-1.358	0.062	-1.74	0.283
cg4291_gh17344	VOID	VOID	-0.858	0.529	VOID	VOID	-3.738	0.077
cg4141_sd05105	0.046	0.406	-1.524	0.33	-0.163	0.226	-1.713	0.289
ld25278_ld25278	3.04	0.959	VOID	VOID	-1.823	0.037	-1.218	0.406
cg8733_gh27419	VOID	VOID	VOID	VOID	VOID	VOID	-1.14	0.428
cg9652_kp09598-333	VOID	VOID	VOID	VOID	-2.838	0.012	-5.664	0.011
cg10999_gh18838	1.758	0.875	-1.148	0.433	0.998	0.637	-0.306	0.697
sd09890_sd09890	VOID	VOID	-1.152	0.432	0.842	0.581	VOID	VOID
cg9297_rh42893	VOID	VOID	-3.576	0.062	0.781	0.559	-0.654	0.584
cg1124_re70318	-0.867	0.09	VOID	VOID	VOID	VOID	0.598	0.929
cg5498_gh08385	0.234	0.485	VOID	VOID	1.562	0.824	-0.766	0.551
cg14395_at05180	VOID	VOID	0.792	0.957	-0.679	0.126	-1.427	0.352
cg3301_gh01837	-0.809	0.105	VOID	VOID	1.236	0.723	-0.157	0.744
cg1522_gh02471	VOID	VOID	VOID	VOID	0.631	0.503	1.096	0.98
cg12679_at16570	VOID	VOID	-1.541	0.326	VOID	VOID	-0.043	0.78
cg2854_gh19593	VOID	VOID	-0.051	0.791	0.385	0.417	-1.121	0.432
cg3957_hl01517	0.536	0.589	VOID	VOID	0.482	0.45	0.298	0.873
cg32530_re70209	VOID	VOID	VOID	VOID	-4.736	0.001	VOID	VOID
cg15119_ld06557	VOID	VOID	-2.052	0.216	1.661	0.851	VOID	VOID
cg11440_hl01743	0.618	0.618	VOID	VOID	1.481	0.801	-0.773	0.548
cg12301_ld31322	VOID	VOID	-1.913	0.242	2.05	0.931	-1.913	0.252
cg14478_re38958	-0.727	0.126	VOID	VOID	-0.117	0.237	-0.643	0.587
cg6612_gm21394	0.682	0.644	VOID	VOID	VOID	VOID	-0.618	0.594
cg17286_ld24702	VOID	VOID	VOID	VOID	1.59	0.831	-1.76	0.278
cg32536_ld05272	1.499	0.836	VOID	VOID	0.281	0.383	-0.576	0.606
cg12344_rh55021	3.253	0.965	VOID	VOID	0.334	0.4	-4.232	0.052
cg15478_sd03340	0.61	0.614	-1.268	0.401	-0.946	0.097	-0.852	0.519
cg12698_at05239	VOID	VOID	VOID	VOID	2.793	0.989	0.596	0.928
cg5805_gh22160	VOID	VOID	VOID	VOID	1.161	0.696	-5.149	0.02
re14971_re14971	-1.4	0.02	-0.509	0.645	-0.256	0.203	-4.2	0.054
cg6040_gm03427	VOID	VOID	VOID	VOID	1.153	0.693	-3.259	0.106
cg14107_re72817	VOID	VOID	0.433	0.903	VOID	VOID	VOID	VOID
cg12186_at04665	1.083	0.757	VOID	VOID	0.821	0.572	VOID	VOID
cg11958_gh08684	1.221	0.788	-0.146	0.764	-2.041	0.03	-0.598	0.601
cg3641_re07395	VOID	VOID	-1.231	0.411	-0.246	0.206	VOID	VOID
cg11396_re19263	-0.793	0.11	VOID	VOID	0	0.265	-0.989	0.472
cg16727_lp02775	0.598	0.611	-1.922	0.239	1.085	0.669	VOID	VOID
cg6783_gh01923	1.263	0.798	0.616	0.933	1.238	0.725	-1.849	0.264
cg18240_ld34576	1.597	0.852	-2.595	0.135	-0.968	0.095	-2.273	0.197
cg4407_ld26737	-0.663	0.147	VOID	VOID	1.187	0.706	-1.454	0.345
cg8400_sd02625	-1.257	0.034	-0.069	0.785	1.497	0.806	0.026	0.801
cg12011_re18076	VOID	VOID	VOID	VOID	VOID	VOID	-1.117	0.434
cg12070_gh08312	0.128	0.441	-0.723	0.573	-0.527	0.148	-1.258	0.395
cg32574_at18267	-0.396	0.23	VOID	VOID	1.616	0.838	-0.264	0.71
cg13126_re01590	VOID	VOID	-0.647	0.603	1.472	0.799	0.456	0.906
cg1558_re03006	0.684	0.645	-0.195	0.749	VOID	VOID	VOID	VOID
cg4911_ld08815	-0.672	0.144	-1.803	0.263	0.102	0.332	-1.857	0.262
cg7050_lp03809	VOID	VOID	VOID	VOID	2.017	0.925	-4.089	0.059
cg5462_sd05339	0.136	0.443	-2.585	0.136	0.592	0.488	-1.216	0.406
re62969_re62969	-0.369	0.239	-3.269	0.079	VOID	VOID	0.77	0.952
cg14816_gh02880	VOID	VOID	VOID	VOID	0.989	0.633	-4.737	0.032
re14725_re14725	0.147	0.45	-2.618	0.133	0.534	0.468	VOID	VOID
cg10851_at29232	1.059	0.753	0.816	0.96	1.006	0.64	-0.568	0.61
cg5739_ld45253	-0.398	0.23	-2.876	0.109	0.269	0.38	-0.602	0.6
cg3403_ld21194	VOID	VOID	-3.396	0.071	0.279	0.383	-0.652	0.584
cg11665_re60337	VOID	VOID	-0.262	0.728	-0.415	0.17	-2.321	0.19
cg5953_gs00423	VOID	VOID	VOID	VOID	VOID	VOID	-1.452	0.346
cg11399_sd08128	VOID	VOID	-1.612	0.306	1.964	0.917	-0.503	0.631
cg12096_ld46817	-0.805	0.106	-2.252	0.182	0	0.265	-0.068	0.774
cg12108_gm21019	VOID	VOID	VOID	VOID	0.243	0.371	-0.471	0.642
cg6084_ld06393	0.118	0.437	VOID	VOID	-0.177	0.222	1.005	0.974
cg3925_ld28592	-0.573	0.173	VOID	VOID	0.051	0.32	VOID	VOID
cg1121_kp08580-750	2.42	0.929	VOID	VOID	VOID	VOID	VOID	VOID
cg11502_gh08189	VOID	VOID	-1.598	0.309	-4.729	0.001	-1.577	0.318
cg10700_gs00062	3.271	0.965	VOID	VOID	-0.468	0.159	-1.427	0.352
cg31811_re07016	VOID	VOID	-4.587	0.027	-1.169	0.076	-1.394	0.36
cg11330_ld43270	VOID	VOID	VOID	VOID	2.426	0.974	-0.094	0.765
cg8823_kp09503-381	VOID	VOID	VOID	VOID	1.405	0.779	-0.257	0.713
cg13211_at13707	VOID	VOID	-2.166	0.197	0.986	0.632	-1.588	0.315
re19570_re19570	0.992	0.735	VOID	VOID	VOID	VOID	VOID	VOID
cg31084_rh74240	VOID	VOID	-0.535	0.638	1.401	0.777	VOID	VOID
cg1983_re46560	VOID	VOID	VOID	VOID	VOID	VOID	-1.616	0.309
lp04958_lp04958	1.515	0.839	VOID	VOID	0.014	0.31	-2.159	0.213
cg13921_ld10543	-0.722	0.127	VOID	VOID	VOID	VOID	-0.585	0.605
cg17938_kp08145-750	VOID	VOID	VOID	VOID	0.68	0.52	VOID	VOID
cg14228_gh01330	VOID	VOID	VOID	VOID	VOID	VOID	0.086	0.819
cg15510_at14346	VOID	VOID	VOID	VOID	2.355	0.969	VOID	VOID
cg3725_gh26644	VOID	VOID	VOID	VOID	0.31	0.392	-2.192	0.207
cg30023_gh21160	VOID	VOID	VOID	VOID	1.553	0.82	-0.815	0.534
cg7607_rh68451	VOID	VOID	VOID	VOID	0.597	0.49	-0.281	0.703
cg31342_ld33058	-0.813	0.104	-1.417	0.362	VOID	VOID	0.298	0.873
cg32192_bs33g12.y1	1.785	0.878	VOID	VOID	VOID	VOID	-0.065	0.775
cg17224_sd19372	VOID	VOID	VOID	VOID	0.436	0.434	0.118	0.829
cg11804_ld19266	VOID	VOID	0.714	0.949	-0.411	0.171	-1.225	0.404
cg7985_gh04120	1.51	0.838	-1.462	0.348	0.015	0.31	-1.116	0.434
cg7987_sd01232	0.542	0.591	-1.489	0.339	1.688	0.858	-0.952	0.482
cg10493_gs00044	VOID	VOID	VOID	VOID	VOID	VOID	-1.231	0.402
cg10440_re04768	VOID	VOID	-3.293	0.077	VOID	VOID	0.956	0.97
cg13949_at06839	VOID	VOID	VOID	VOID	1.2	0.71	VOID	VOID
cg5355_gh13952	VOID	VOID	VOID	VOID	VOID	VOID	0.168	0.842
cg3283_ld23740	0.664	0.636	0.654	0.94	0.928	0.611	-2.801	0.14
cg6818_ld22716	VOID	VOID	VOID	VOID	2.13	0.944	-0.634	0.59
cg6215_re17810	VOID	VOID	VOID	VOID	0	0.265	-5.454	0.014
cg7739_re36966	-0.085	0.345	VOID	VOID	0.061	0.323	-0.361	0.676
cg3937_sd05640	VOID	VOID	VOID	VOID	0.829	0.576	VOID	VOID
cg1537_gh02938	VOID	VOID	VOID	VOID	VOID	VOID	-1.775	0.276
cg15015_re39037	VOID	VOID	-0.402	0.682	0.392	0.419	-1.389	0.361
cg5844_lp03547	-0.719	0.129	VOID	VOID	-2.362	0.02	-0.059	0.776
cg10971_ld08185	VOID	VOID	VOID	VOID	0.19	0.359	-2.06	0.228
hl01444_hl01444	VOID	VOID	VOID	VOID	1.017	0.644	VOID	VOID
cg10120_ld27718	VOID	VOID	-0.516	0.643	-0.152	0.228	-1.776	0.275
cg5924_ld38710	VOID	VOID	VOID	VOID	-0.33	0.188	0.63	0.932
cg6148_at21416	-0.735	0.125	1.064	0.98	1.049	0.657	0.839	0.959
cg5790_gh13884	VOID	VOID	VOID	VOID	VOID	VOID	-4.783	0.031
cg7730_ld31138	VOID	VOID	-1.667	0.293	VOID	VOID	0.486	0.912
cg9368_hl03025	VOID	VOID	VOID	VOID	1.259	0.732	-0.85	0.52
cg14940_re56844	VOID	VOID	-0.334	0.707	0	0.265	VOID	VOID
cg2140_re66521	1.025	0.744	0.361	0.888	0.436	0.434	-0.132	0.753
cg8809_ld15680	VOID	VOID	-0.928	0.499	1.747	0.874	-1.084	0.445
cg4546_gh24918	0.43	0.556	VOID	VOID	VOID	VOID	-0.773	0.548
cg32183_gh26928	VOID	VOID	-0.727	0.571	0.488	0.452	0.289	0.871
cg18024_ld44245	VOID	VOID	VOID	VOID	VOID	VOID	-2.285	0.195
ld25304_ld25304	-0.5	0.201	-0.868	0.525	0.594	0.489	0.632	0.933
cg10868_ld25781	1.153	0.772	-0.507	0.645	0.701	0.527	-1.615	0.309
cg32393_ld41761	0.037	0.402	-0.162	0.76	1.936	0.912	-0.068	0.774
cg15064_re70039	VOID	VOID	VOID	VOID	VOID	VOID	0.181	0.844
cg7788_gh24292	VOID	VOID	VOID	VOID	1.657	0.85	-0.626	0.592
cg4144_gh02872	0.375	0.541	0.614	0.933	0.335	0.4	-1.57	0.32
cg3565_gh14476	VOID	VOID	VOID	VOID	VOID	VOID	-1.882	0.257
cg16717_sd25906	VOID	VOID	VOID	VOID	2.549	0.979	-0.724	0.562
cg8237_ld27256	0.833	0.692	-0.606	0.615	VOID	VOID	0	0.793
cg10625_ld39545	0.988	0.734	-3.36	0.073	VOID	VOID	0.261	0.864
cg6094_gh26345	VOID	VOID	-0.89	0.516	-1.319	0.065	0.714	0.944
cg15382_re26473	VOID	VOID	-1.15	0.433	1.268	0.734	VOID	VOID
re25329_re25329	VOID	VOID	VOID	VOID	2.621	0.983	VOID	VOID
cg1142_re53636	-0.728	0.126	VOID	VOID	VOID	VOID	1.713	0.997
cg3018_gm08377	VOID	VOID	-1.906	0.244	0.971	0.628	-0.376	0.672
cg17202_rh21090	0.585	0.605	VOID	VOID	VOID	VOID	VOID	VOID
cg7850_sd08157	1.006	0.738	VOID	VOID	-3.306	0.007	-1.392	0.36
cg1372_re59172	VOID	VOID	VOID	VOID	VOID	VOID	-0.827	0.528
cg7967_rh70193	VOID	VOID	-1.957	0.233	0.287	0.385	1.185	0.984
cg9450_gh27372	VOID	VOID	VOID	VOID	1.052	0.658	VOID	VOID
rh33270_rh33270	0.535	0.589	VOID	VOID	1.463	0.796	VOID	VOID
cg1409_at29287	VOID	VOID	VOID	VOID	0.163	0.351	VOID	VOID
cg9473_ld15729	VOID	VOID	-0.686	0.589	0.641	0.506	-1.93	0.249
cg13746_re02355	0.668	0.637	VOID	VOID	0.621	0.499	VOID	VOID
cg4523_gh20931	0.665	0.636	VOID	VOID	0.47	0.446	0.336	0.881
re44836_re44836	1.738	0.872	VOID	VOID	1.043	0.655	VOID	VOID
cg7016_re22192	VOID	VOID	0.454	0.908	1.05	0.657	1.718	0.998
cg12395_bs30d12.y1	3.777	0.976	0.081	0.823	VOID	VOID	VOID	VOID
cg10997_ld46306	-0.191	0.304	-0.6	0.618	0.561	0.477	0.171	0.842
rh47707_rh47707	VOID	VOID	VOID	VOID	VOID	VOID	-2.325	0.189
cg9448_gh21672	VOID	VOID	VOID	VOID	0.392	0.419	-2.991	0.125
cg14548_gh01842	VOID	VOID	-0.714	0.578	0.861	0.588	-0.546	0.617
cg7399_incyte_821933068	VOID	VOID	VOID	VOID	1.666	0.853	VOID	VOID
cg5482_ld36412	0.307	0.513	VOID	VOID	0.739	0.542	-1.496	0.336
rh24423_rh24423	VOID	VOID	-1.318	0.387	VOID	VOID	-3.502	0.09
cg5720_ld27873	VOID	VOID	VOID	VOID	0.221	0.367	-1.563	0.322
cg1925_ld40801	0.961	0.729	-0.508	0.645	2.071	0.934	-1.207	0.408
gm08026_gm08026	0.952	0.727	0.804	0.959	VOID	VOID	-2.341	0.186
cg1121_re24825	VOID	VOID	-3.843	0.05	0.947	0.618	VOID	VOID
cg7038_re56957	1.729	0.871	0.508	0.916	1.299	0.742	2.003	0.999
ld33274_ld33274	0.509	0.58	VOID	VOID	-1.018	0.09	-5.369	0.015
cg31170_gh02671	-0.168	0.312	-1.212	0.417	-0.428	0.167	-1.067	0.45
cg5550_re38860	1.552	0.845	-2.441	0.155	1.79	0.882	1.653	0.996
cg1951_ld39455	VOID	VOID	0.106	0.831	1.976	0.92	-0.664	0.581
lys_b_subtilis_lys_con6	VOID	VOID	-0.908	0.507	2.53	0.979	-0.21	0.726
lys_b_subtilis_lys_con7	VOID	VOID	-2.217	0.187	2.285	0.964	-0.951	0.482
cg6017_ld10758	VOID	VOID	-0.863	0.527	1.141	0.689	-1.071	0.449
lys_b_subtilis_lys_con5	VOID	VOID	-3.315	0.076	0	0.265	VOID	VOID
lys_b_subtilis_lys_con2	VOID	VOID	VOID	VOID	0.712	0.531	-1.663	0.298
cg9453_gh21896	-0.549	0.184	0.501	0.914	1.354	0.761	-0.963	0.479
lys_b_subtilis_lys_con1	VOID	VOID	VOID	VOID	3.188	0.996	-3.518	0.089
cg6121_ld31064	4.778	0.989	VOID	VOID	1.54	0.817	-3.987	0.063
lys_b_subtilis_lys_con8	VOID	VOID	VOID	VOID	1.344	0.758	-2.067	0.227
lys_b_subtilis_lys_con9	VOID	VOID	-0.337	0.706	1.056	0.659	-1.336	0.374
cg5778_gh13168	VOID	VOID	VOID	VOID	-4.265	0.003	VOID	VOID
cg11797_rh38644	VOID	VOID	-1.415	0.362	VOID	VOID	VOID	VOID
cg1340_gh11731	-1.246	0.036	VOID	VOID	1.314	0.746	-4.859	0.028
cg7736_re35194	0.011	0.388	VOID	VOID	1.443	0.789	VOID	VOID
gh14510_gh14510	1.032	0.746	-1.741	0.278	-0.484	0.155	-0.147	0.747
cg18031_lp02712	VOID	VOID	VOID	VOID	VOID	VOID	0.662	0.936
cg14407_rh03087	VOID	VOID	-0.942	0.494	-0.884	0.102	VOID	VOID
cg7546_ld31525	-0.83	0.1	-0.004	0.804	1.634	0.843	-4.587	0.037
cg4659_gm09489	VOID	VOID	VOID	VOID	1.638	0.844	-2.248	0.2
rh40482_rh40482	VOID	VOID	-1.191	0.424	VOID	VOID	VOID	VOID
cg2910_ld14125	VOID	VOID	0.254	0.87	1.02	0.646	0.84	0.959
cg18094_ld43867	2.016	0.9	-1.66	0.294	0	0.265	-0.36	0.677
cg7013_ld06293	1.066	0.755	VOID	VOID	-0.406	0.172	-0.171	0.739
sd12511_sd12511	VOID	VOID	VOID	VOID	0.682	0.521	-3.928	0.067
cg3695_gm01276	VOID	VOID	VOID	VOID	VOID	VOID	0.875	0.963
cg1092_re36666	VOID	VOID	0.059	0.818	0.619	0.498	VOID	VOID
cg16708_hl01538	-0.276	0.271	VOID	VOID	1.44	0.788	-0.522	0.625
cg1102_gh02921	VOID	VOID	-0.81	0.546	1.042	0.655	-2.337	0.187
cg3281_ld47774	VOID	VOID	VOID	VOID	0.381	0.416	-4.223	0.052
cg7262_gh01087	VOID	VOID	-1.224	0.413	VOID	VOID	0.191	0.846
cg2072_gm14169	VOID	VOID	0.306	0.88	-0.215	0.212	0.353	0.884
cg9107_ld29822	VOID	VOID	-0.441	0.668	0.577	0.483	0.557	0.922
cg9126_ld45776	VOID	VOID	-1.102	0.448	-0.69	0.124	-1.238	0.4
cg10672_sd02021	VOID	VOID	-0.255	0.73	2.107	0.94	-0.576	0.606
cg8540_kp05118-750	VOID	VOID	0.632	0.936	VOID	VOID	VOID	VOID
cg32022_bs33c06.y1	VOID	VOID	-1.653	0.296	VOID	VOID	VOID	VOID
cg4137_gs00355	VOID	VOID	VOID	VOID	-0.375	0.18	VOID	VOID
cg6839_lp09690	-0.126	0.328	VOID	VOID	0.82	0.572	-0.703	0.568
cg32714_re56803	VOID	VOID	VOID	VOID	1.476	0.8	VOID	VOID
cg40218_re36623	VOID	VOID	VOID	VOID	0.348	0.404	VOID	VOID
cg7939_rpl32_con1	0.497	0.577	VOID	VOID	-1.618	0.046	-2.739	0.145
cg4859_re62222	0.155	0.454	VOID	VOID	VOID	VOID	-3.008	0.123
cg31148_gh16191	VOID	VOID	VOID	VOID	VOID	VOID	-0.13	0.753
cg6725_ld03060	0.752	0.665	-0.716	0.576	-0.206	0.214	0.863	0.962
cg6906_ld26647	VOID	VOID	VOID	VOID	3.283	0.997	1.095	0.98
cg6432_gh15945	VOID	VOID	0.103	0.83	2.225	0.956	0.628	0.932
cg13978_at28040	VOID	VOID	VOID	VOID	0.834	0.578	VOID	VOID
cg10645_ld13253	VOID	VOID	-0.941	0.495	0.507	0.459	-1.016	0.463
cg3820_sd07675	VOID	VOID	VOID	VOID	2.103	0.939	-0.995	0.47
cg12142_gm06962	VOID	VOID	VOID	VOID	2.05	0.931	-1.662	0.299
lp07070_lp07070	2.488	0.933	0.222	0.861	0.362	0.409	-0.322	0.692
cg3829_gh19047	VOID	VOID	-3.342	0.075	1.806	0.885	-0.55	0.616
cg12081_ld20420	0.672	0.639	VOID	VOID	1.131	0.685	-2.925	0.13
cg10812_gh09576	VOID	VOID	-5.215	0.016	VOID	VOID	VOID	VOID
cg7413_gh05946	VOID	VOID	-1.492	0.338	0.336	0.401	-0.613	0.596
cg15332_gm23116	VOID	VOID	0.301	0.879	0.6	0.491	-1.12	0.433
cg2998_ld23674	VOID	VOID	VOID	VOID	0.022	0.312	-0.022	0.787
cg14991_gm03112	-0.322	0.257	0.5	0.914	1.216	0.716	-1.405	0.357
gh16343_gh16343	VOID	VOID	VOID	VOID	0.721	0.534	-0.67	0.579
cg3523_gh07626	VOID	VOID	VOID	VOID	-0.176	0.223	-1.666	0.298
cg12598_sd06892	0.764	0.669	-0.258	0.729	VOID	VOID	-0.877	0.51
cg14998_ld09626	1.369	0.814	-2.19	0.192	-0.747	0.117	-1.877	0.258
cg4700_ld09306	1.277	0.8	-0.371	0.694	-2.014	0.03	-1.072	0.449
cg6058_lp03138	1.979	0.897	VOID	VOID	-0.397	0.174	-1.02	0.462
cg6897_ld27847	VOID	VOID	-4.248	0.035	VOID	VOID	-0.549	0.616
cg6330_gh09623	VOID	VOID	VOID	VOID	VOID	VOID	0.563	0.923
cg31209_at13703	1.8	0.88	VOID	VOID	-0.248	0.206	-0.894	0.503
cg16718_ld10322	1.189	0.781	0.649	0.939	1.901	0.906	-1.486	0.339
cg11362_bs20f08.y1	VOID	VOID	-0.978	0.485	-2.51	0.018	VOID	VOID
cg7034_re55430	VOID	VOID	VOID	VOID	-1.074	0.085	-2.123	0.218
cg5986_ld03179	0.399	0.548	0.277	0.873	1.353	0.76	VOID	VOID
cg17580_at18054	1.542	0.844	VOID	VOID	VOID	VOID	0.716	0.944
cg1622_gm12605	VOID	VOID	0.75	0.953	0.656	0.511	-2.214	0.204
gh16383_gh16383	VOID	VOID	VOID	VOID	-1.95	0.032	-0.741	0.557
cg6726_re13549	VOID	VOID	-0.173	0.756	0.726	0.537	-1.342	0.373
lp09838_lp09838	VOID	VOID	-1.264	0.401	1.077	0.666	VOID	VOID
cg12313_at08867	VOID	VOID	VOID	VOID	1.691	0.859	VOID	VOID
cg5085_re26822	VOID	VOID	-6.641	0.005	1.222	0.717	-3.455	0.093
cg5517_re17458	VOID	VOID	VOID	VOID	0.954	0.622	-2.356	0.184
sd06617_sd06617	VOID	VOID	VOID	VOID	VOID	VOID	0.528	0.918
cg31313_rh02566	VOID	VOID	-1.66	0.294	VOID	VOID	-0.212	0.726
cg11329_gm14348	VOID	VOID	-1.992	0.225	1.444	0.79	0.264	0.865
cg4842_gh15220	VOID	VOID	VOID	VOID	VOID	VOID	-1	0.468
cg2202_ld05080	VOID	VOID	0.678	0.943	VOID	VOID	0.162	0.841
cg1632_rh63546	VOID	VOID	0.395	0.896	1.748	0.874	0.196	0.847
cg2328_gs00308	VOID	VOID	-0.989	0.481	0.456	0.441	-1.309	0.38
cg16985_re30174	VOID	VOID	VOID	VOID	1	0.637	VOID	VOID
re14640_re14640	VOID	VOID	VOID	VOID	0.855	0.586	VOID	VOID
cg10964_ld36273	0.117	0.437	VOID	VOID	1.298	0.742	0.54	0.92
rh56668_rh56668	0.284	0.506	VOID	VOID	0.658	0.512	VOID	VOID
cg14305_at25266	VOID	VOID	-1.482	0.341	0.467	0.445	0.63	0.932
sd21917_sd21917	VOID	VOID	VOID	VOID	0.448	0.438	-1.297	0.384
cg7437_ld32520	VOID	VOID	-0.261	0.728	1.713	0.864	-0.313	0.694
cg10230_ld17530	VOID	VOID	VOID	VOID	1.107	0.677	-0.755	0.554
cg7002_lp05709	VOID	VOID	VOID	VOID	0.616	0.497	VOID	VOID
lp05071_lp05071	VOID	VOID	-1.474	0.343	VOID	VOID	VOID	VOID
cg1108_incyte_821932931	VOID	VOID	VOID	VOID	VOID	VOID	-1.448	0.347
rh08828_rh08828	VOID	VOID	VOID	VOID	-1.576	0.049	-1.036	0.458
cg11555_re22315	VOID	VOID	-1.766	0.271	0	0.265	VOID	VOID
cg6227_ld21880	-1.114	0.051	0.737	0.951	0	0.265	-0.389	0.669
cg9100_re14786	VOID	VOID	0.502	0.915	VOID	VOID	-1.917	0.251
cg15092_ld47410	VOID	VOID	-0.409	0.679	0.721	0.534	-0.196	0.731
cg8963_sd01637	0.351	0.53	-1.021	0.472	1.24	0.726	-2.403	0.179
cg11315_gh26608	0.578	0.602	VOID	VOID	1.608	0.835	-4.776	0.031
cg6667_re58537	VOID	VOID	VOID	VOID	-0.625	0.133	0.097	0.823
cg5290_sd05938	-0.694	0.137	-0.089	0.779	VOID	VOID	-1.764	0.277
cg4702_ld43816	3.836	0.977	-3.119	0.092	VOID	VOID	-4.255	0.051
cg9769_ld47792	0.778	0.673	-1.155	0.431	-0.516	0.149	-0.814	0.534
cg30372_sd02805	VOID	VOID	-2.368	0.163	VOID	VOID	-1.322	0.378
cg12227_lp10147	VOID	VOID	0.134	0.839	VOID	VOID	0.53	0.919
cg18112_sd23896	VOID	VOID	-1.701	0.285	VOID	VOID	VOID	VOID
cg9858_ld42723	0.072	0.416	VOID	VOID	0.535	0.469	-1.103	0.439
cg4330_ld01958	2.036	0.901	0.618	0.934	0.191	0.359	0.62	0.932
cg2310_re06389	VOID	VOID	VOID	VOID	-0.685	0.125	VOID	VOID
cg4771_ld38352	0.034	0.399	-0.75	0.565	1.823	0.89	-2.541	0.163
cg17753_rh67635	VOID	VOID	VOID	VOID	-3.17	0.008	-0.697	0.57
ld46892_ld46892	VOID	VOID	VOID	VOID	1.505	0.809	VOID	VOID
cg5186_gh26048	VOID	VOID	VOID	VOID	0.713	0.531	-1.252	0.396
cg3853_at04979	VOID	VOID	-1.747	0.276	1.831	0.892	VOID	VOID
cg18777_re62456	VOID	VOID	VOID	VOID	1.453	0.792	-1.784	0.274
cg6097_re30211	3.97	0.98	-0.677	0.592	2.394	0.971	VOID	VOID
cg7886_at27185	VOID	VOID	VOID	VOID	2.62	0.983	-1.119	0.433
cg3939_rh07711	VOID	VOID	VOID	VOID	0.393	0.42	-4.503	0.041
cg14899_at09129	VOID	VOID	VOID	VOID	0.35	0.405	-1.703	0.291
cg15634_ld42284	-0.488	0.204	VOID	VOID	1.559	0.823	-2.134	0.216
cg5562_gm22653	VOID	VOID	VOID	VOID	0	0.265	VOID	VOID
cg13620_sd03914	0.158	0.455	-2.353	0.165	0.123	0.339	-2.47	0.171
cg8577_gh07464	VOID	VOID	VOID	VOID	1.335	0.754	-0.033	0.783
cg6424_gh05095	VOID	VOID	VOID	VOID	0.697	0.526	-1.179	0.416
re67958_re67958	VOID	VOID	-3.208	0.084	1.127	0.683	0.059	0.811
cg8336_gh06403	VOID	VOID	-3.367	0.073	VOID	VOID	VOID	VOID
cg6022_hl08191	0.947	0.726	-2.408	0.159	1.629	0.842	-2.425	0.176
cg15533_re09471	VOID	VOID	VOID	VOID	1.013	0.643	-0.984	0.473
cg5629_gm04403	0.478	0.571	-3.021	0.098	1.627	0.841	-1.869	0.259
cg30153_gm01586	0.259	0.495	0.309	0.881	0.857	0.587	0.267	0.865
cg1112_gh13950	VOID	VOID	VOID	VOID	VOID	VOID	-5.829	0.008
cg32081_at21186	VOID	VOID	-1.252	0.406	-0.142	0.229	-0.454	0.647
cg13200_gh07275	2.519	0.936	VOID	VOID	-1.042	0.088	-4.415	0.044
cg17876_rh48856	VOID	VOID	VOID	VOID	-0.086	0.243	VOID	VOID
cg7639_re51891	-0.703	0.134	-1.393	0.369	0.209	0.363	-1.559	0.323
cg6779_ld47488	3.732	0.976	0.824	0.962	-0.354	0.183	0.162	0.841
cg14565_re58962	VOID	VOID	-0.535	0.638	2.601	0.983	-4.647	0.035
rh23287_rh23273	0.593	0.609	VOID	VOID	2.167	0.948	-5.79	0.009
cg7781_re71014	1.276	0.799	-2.336	0.168	1.035	0.652	-1.322	0.378
cg10277_ld21637	1.215	0.786	-0.441	0.668	-0.05	0.253	-1.011	0.465
cg11940_lp01106	0.267	0.498	-0.112	0.773	-0.158	0.227	-0.224	0.721
cg1430_ld14510	-0.148	0.321	VOID	VOID	1.747	0.874	0.092	0.822
cg2921_ld38241	-0.358	0.244	-2.167	0.196	VOID	VOID	-0.444	0.651
cg4793_lp01559	0.912	0.715	VOID	VOID	3.522	0.998	-1.66	0.3
cg32616_gm04658	-0.534	0.188	-2.58	0.137	0.573	0.482	-0.223	0.722
cg6403_re16426	VOID	VOID	VOID	VOID	-1.341	0.063	VOID	VOID
cg9553_ld19369	1.697	0.866	-1.849	0.253	0.052	0.32	-0.721	0.563
cg4651_gh08645	1.786	0.878	VOID	VOID	-0.445	0.164	-4.255	0.051
cg8989_ld17717	VOID	VOID	VOID	VOID	-0.231	0.209	-1.117	0.434
cg2457_gh09956	2.567	0.938	1.639	0.996	-0.222	0.211	-0.17	0.74
cg11849_ld40883	VOID	VOID	-0.278	0.722	1.496	0.805	-2.781	0.142
rh43577_rh43577	VOID	VOID	-2.508	0.146	VOID	VOID	VOID	VOID
cg7845_ld47540	-0.574	0.172	-3.357	0.074	0.868	0.591	-1.15	0.424
cg11111_hl04242	VOID	VOID	-4.865	0.022	-0.531	0.148	0.392	0.894
cg5175_ld09231	1.194	0.783	0.286	0.876	-1.739	0.041	-0.638	0.589
cg15101_kp12190-627	VOID	VOID	VOID	VOID	-0.473	0.158	VOID	VOID
cg30448_ae3794-2	-0.842	0.096	-3.235	0.082	1.65	0.848	-2.364	0.183
cg6863_lp01328	VOID	VOID	VOID	VOID	-0.63	0.132	0.106	0.826
cg31635_at18603	0.669	0.638	VOID	VOID	-2.138	0.026	-1.435	0.35
cg30384_gh09884	VOID	VOID	-0.708	0.581	-0.343	0.185	-0.521	0.625
cg1401_re55959	VOID	VOID	-1.041	0.466	1.029	0.65	0.29	0.871
cg5682_re16431	VOID	VOID	VOID	VOID	1.151	0.693	-0.45	0.649
cg12316_gh22749	VOID	VOID	VOID	VOID	-1.95	0.032	-0.279	0.704
cg5694_ld44026	-0.604	0.161	-1.673	0.291	VOID	VOID	-5.57	0.013
cg11095_lp09908	VOID	VOID	-1.193	0.423	1.625	0.84	-1.101	0.44
cg11164_re50056	VOID	VOID	1.25	0.989	VOID	VOID	-2.312	0.192
cg12428_gh02484	0.401	0.549	0.752	0.953	3.283	0.997	-0.698	0.57
cg11915_gh17145	VOID	VOID	VOID	VOID	3.961	1	-0.78	0.545
cg14887_sd13688	VOID	VOID	VOID	VOID	-0.333	0.187	-2.376	0.181
cg11379_bs31h12.y1	VOID	VOID	VOID	VOID	VOID	VOID	-0.879	0.509
cg6375_ld46167	VOID	VOID	-1.131	0.44	1.337	0.755	-0.452	0.648
cg32425_gm08320	0.169	0.461	-3.989	0.044	0.779	0.558	-1.094	0.442
cg10833_kp06794-390	VOID	VOID	VOID	VOID	VOID	VOID	-2.467	0.171
cg1411_re32242	VOID	VOID	VOID	VOID	-3.773	0.005	-0.569	0.61
cg7335_at09463	VOID	VOID	VOID	VOID	-0.188	0.219	VOID	VOID
cg8739_ld03322	VOID	VOID	-1.822	0.26	-0.308	0.193	VOID	VOID
cg9273_gm04951	VOID	VOID	VOID	VOID	VOID	VOID	-1.96	0.244
hl02501_hl02501	4.289	0.985	VOID	VOID	0.604	0.492	-0.621	0.593
cg11317_gh02265	1.174	0.777	-0.747	0.566	2.033	0.929	-3.379	0.098
sd13184_sd13184	VOID	VOID	VOID	VOID	0.324	0.397	VOID	VOID
cg12620_gs00113	0.476	0.571	VOID	VOID	-0.182	0.221	-2.316	0.191
cg12993_at04489	VOID	VOID	-1.381	0.372	0.592	0.488	-2.26	0.199
cg5486_ld12764	VOID	VOID	VOID	VOID	0.579	0.483	-1.313	0.38
failed_failed	VOID	VOID	-1.137	0.438	0.875	0.592	-1.15	0.424
cg9446_ld37992	VOID	VOID	-0.177	0.755	1.43	0.786	-1.626	0.307
cg6292_gh28728	0.61	0.614	-0.897	0.512	-0.662	0.128	-1.538	0.327
cg12250_at03213	VOID	VOID	VOID	VOID	VOID	VOID	-1.841	0.265
cg5599_ld43554	VOID	VOID	VOID	VOID	0.926	0.61	-2.588	0.158
cg10449_ld23513	VOID	VOID	VOID	VOID	-4.653	0.002	-3.821	0.072
cg1412_ld29482	VOID	VOID	-2.484	0.15	1.689	0.858	-0.736	0.559
cg4631_bs18b08.y1	VOID	VOID	VOID	VOID	0.339	0.402	VOID	VOID
cg16865_re60835	VOID	VOID	VOID	VOID	-0.035	0.256	VOID	VOID
cg9552_ld22863	-0.035	0.37	-4.9	0.022	1.526	0.813	-1.546	0.326
cg1218_ld28626	VOID	VOID	-4.965	0.02	0.646	0.508	-0.929	0.491
cg17337_re11562	VOID	VOID	-1.372	0.374	-1.833	0.037	-2.439	0.175
cg17785_re15724	VOID	VOID	VOID	VOID	-0.926	0.098	-1.481	0.34
cg8938_kp12468-216	VOID	VOID	VOID	VOID	VOID	VOID	-0.806	0.536
cg5284_ld07266	VOID	VOID	-1.579	0.315	-0.298	0.195	-1.006	0.466
cg5753_ld13210	VOID	VOID	VOID	VOID	-1.518	0.052	-2.208	0.205
cg4916_ld21247	VOID	VOID	VOID	VOID	0.043	0.317	-0.938	0.487
cg9001_at22982	VOID	VOID	VOID	VOID	0.996	0.636	-1.64	0.304
cg9906_gs00539	2.821	0.951	-0.4	0.683	-0.957	0.095	VOID	VOID
cg4857_ld28992	VOID	VOID	-0.736	0.569	1.792	0.882	-0.372	0.672
cg10598_re15531	VOID	VOID	VOID	VOID	-1.37	0.061	VOID	VOID
cg7290_re65123	VOID	VOID	-1.351	0.379	0.585	0.485	VOID	VOID
cg7616_at09227	1.317	0.806	0.413	0.899	0.809	0.568	-2.442	0.174
cg8460_ld18607	1.106	0.762	-1.585	0.314	1.353	0.76	-0.604	0.599
cg2062_kp13658-431	VOID	VOID	VOID	VOID	0.779	0.558	VOID	VOID
cg31916_gh02446	1.297	0.802	-4	0.044	-0.573	0.141	-2.075	0.225
cg12099_ld09551	-0.189	0.305	-2.829	0.113	-0.694	0.124	-0.904	0.5
cg14233_ld26007	VOID	VOID	VOID	VOID	0.403	0.424	-0.772	0.549
cg10242_re65105	VOID	VOID	VOID	VOID	-3.517	0.006	VOID	VOID
cg12000_ld24633	1.011	0.739	-0.267	0.726	-0.262	0.203	-0.907	0.499
cg31918_ld31822	0.49	0.575	-2.01	0.222	-0.143	0.229	-1.473	0.341
cg5196_gh06759	VOID	VOID	-0.531	0.639	VOID	VOID	-2.873	0.135
cg30111_ld38807	VOID	VOID	-0.49	0.651	VOID	VOID	VOID	VOID
cg8400_ld03368	0.217	0.48	VOID	VOID	0.291	0.386	-2.281	0.196
cg9597_re52723	VOID	VOID	VOID	VOID	1.682	0.856	-0.454	0.647
cg31085_gh14066	VOID	VOID	VOID	VOID	-0.238	0.208	0.397	0.896
cg9569_rh13501	VOID	VOID	-1.919	0.24	0.089	0.329	VOID	VOID
cg33017_at18451	VOID	VOID	VOID	VOID	1.016	0.644	-2.144	0.215
cg8303_re14390	-1.194	0.042	VOID	VOID	VOID	VOID	0.059	0.811
ld11482_ld11482	2.037	0.902	VOID	VOID	-2.208	0.024	-2.055	0.228
cg18135_ld45843	-0.588	0.168	-1.083	0.454	1.577	0.827	-1.262	0.393
lp10041_lp10041	1.527	0.841	VOID	VOID	-1.26	0.068	-1.947	0.246
cg8786_gm01527	VOID	VOID	VOID	VOID	2.279	0.963	0.249	0.861
cg9322_gh13441	VOID	VOID	-2.38	0.162	1.381	0.769	0.225	0.855
cg3860_gh12064	-0.593	0.166	0.414	0.9	-0.278	0.199	-0.409	0.662
cg11100_sd09884	VOID	VOID	-1.649	0.297	0.67	0.516	-0.739	0.558
cr33327_ld11162	VOID	VOID	-2.284	0.179	-0.368	0.18	-1.732	0.284
cg4215_re64551	0.96	0.729	0.172	0.849	VOID	VOID	-0.297	0.699
cg17743_re17954	VOID	VOID	0.005	0.806	VOID	VOID	-1.651	0.302
cg1349_gh09983	0.59	0.608	-0.026	0.798	1.617	0.838	0.695	0.941
cg33106_sd05950	-1.27	0.033	VOID	VOID	-1.396	0.059	-3.108	0.116
cg9573_at13107	VOID	VOID	VOID	VOID	0.505	0.459	VOID	VOID
cg3492_gh18016	0.976	0.732	VOID	VOID	1.807	0.885	VOID	VOID
rh42524_rh42524	VOID	VOID	VOID	VOID	-0.346	0.184	VOID	VOID
cg3950_sd12752	VOID	VOID	VOID	VOID	-1.247	0.07	VOID	VOID
cg5292_re41712	VOID	VOID	VOID	VOID	0	0.265	VOID	VOID
cg12758_gh03582	VOID	VOID	-3.202	0.085	0.867	0.59	-0.919	0.495
cg11412_ld45352	-0.39	0.232	-1.519	0.331	1.023	0.647	-0.803	0.537
cg31678_at26765	VOID	VOID	VOID	VOID	0.524	0.465	-7.508	0.001
cg3563_ld41490	VOID	VOID	-6.426	0.006	-0.115	0.237	0.516	0.917
cg3999_rh34107	VOID	VOID	0.271	0.873	VOID	VOID	-2.97	0.126
cg8746_at12920	VOID	VOID	VOID	VOID	VOID	VOID	1.157	0.982
cg30492_sd02228	-0.366	0.24	-2.034	0.219	1.792	0.882	-0.249	0.715
cg2016_re32803	3.748	0.976	0.401	0.897	VOID	VOID	VOID	VOID
cg13380_ld06403	VOID	VOID	-2.239	0.184	2.57	0.981	-0.33	0.69
cg6619_rh12258	VOID	VOID	VOID	VOID	0.763	0.551	-0.156	0.744
cg10327_gh09868	VOID	VOID	VOID	VOID	1.903	0.907	-0.312	0.695
cg4548_sd07188	1.329	0.809	-0.887	0.517	0.542	0.471	VOID	VOID
cg30097_at10581	0.05	0.407	VOID	VOID	VOID	VOID	0.134	0.833
cg5126_ld42035	-0.218	0.29	VOID	VOID	1.873	0.9	-3.361	0.099
gh05108_gh05108	-1.043	0.062	VOID	VOID	0.971	0.628	-2.044	0.23
cg11886_rh47057	VOID	VOID	VOID	VOID	0.517	0.463	VOID	VOID
cg9231_ld30488	VOID	VOID	-2.333	0.169	1.099	0.674	-0.489	0.636
cg15736_re59557	VOID	VOID	-2.292	0.177	0.979	0.63	0.143	0.835
cg9631_gh08420	VOID	VOID	-0.35	0.701	0.955	0.622	-2.317	0.191
cg1763_sd02282	VOID	VOID	0.437	0.904	1.589	0.83	-1.086	0.445
cg32091_re70153	0.719	0.657	VOID	VOID	1.008	0.641	1.14	0.981
cg7093_gh28569	VOID	VOID	0.012	0.807	-0.481	0.156	-1.721	0.286
cg10639_ld39082	VOID	VOID	-0.093	0.778	2.012	0.924	0.273	0.867
cg17523_re69679	VOID	VOID	VOID	VOID	0.788	0.562	-5.642	0.011
cg3274_gh12174	VOID	VOID	0.066	0.819	0.003	0.308	-2.142	0.215
cg8029_ld09158	VOID	VOID	-1.615	0.305	-0.98	0.094	-1.738	0.283
cg3253_gh04269	-0.421	0.222	-0.523	0.641	VOID	VOID	0.957	0.97
cg9326_rh61449	VOID	VOID	VOID	VOID	0.518	0.463	VOID	VOID
cg12165_sd04909	0.861	0.699	VOID	VOID	-2.011	0.03	-3.217	0.108
cg7047_re30730	VOID	VOID	-0.779	0.557	0.747	0.545	-0.636	0.589
cg9771_sd09045	1.101	0.76	-1.546	0.326	-0.296	0.196	-0.768	0.55
cg33138_ld03583	VOID	VOID	-1.255	0.405	1.321	0.749	-4.448	0.042
cg17841_gh12326	-0.367	0.24	-0.32	0.712	-0.417	0.17	-3.567	0.086
cg1320_re49852	VOID	VOID	VOID	VOID	VOID	VOID	-0.167	0.741
cg15102_rh03206	VOID	VOID	VOID	VOID	-0.158	0.227	VOID	VOID
cg4861_re38484	VOID	VOID	-2.009	0.223	1.89	0.904	-5.022	0.023
cg12346_rh58567	VOID	VOID	-1.844	0.254	VOID	VOID	VOID	VOID
cg15437_gh02435	1.458	0.83	0.143	0.842	0.258	0.376	-1.224	0.404
cg8532_gh27912	0.556	0.595	VOID	VOID	1.76	0.876	-0.942	0.485
cg4471_lp02988	VOID	VOID	0.217	0.859	0.993	0.635	VOID	VOID
cg14110_re54320	VOID	VOID	VOID	VOID	0.94	0.616	-4.169	0.055
cg17019_sd05126	-1.393	0.021	-0.262	0.728	VOID	VOID	-0.573	0.608
cg14869_gh16393	2.487	0.932	-3.118	0.092	0.26	0.377	0.019	0.8
cg17593_rh04607	VOID	VOID	-1.965	0.231	2.633	0.984	-1.981	0.241
cg8428_hl03834	-0.302	0.263	VOID	VOID	0.14	0.344	-0.353	0.679
cg32499_re51076	VOID	VOID	VOID	VOID	VOID	VOID	0.571	0.924
cg4625_ld18710	VOID	VOID	VOID	VOID	VOID	VOID	-2.85	0.137
cg10637_ld33980	0.616	0.617	-2.103	0.206	0.667	0.515	0.91	0.966
cg12017_re43020	0.686	0.645	VOID	VOID	VOID	VOID	VOID	VOID
cg13550_re18651	VOID	VOID	VOID	VOID	0.94	0.616	0.684	0.939
cg3476_ld34154	-0.601	0.163	VOID	VOID	0.632	0.503	-4.806	0.03
cg6214_sd07655	3.271	0.965	VOID	VOID	-2.081	0.028	-1.36	0.369
cg10920_at13351	VOID	VOID	VOID	VOID	0.603	0.492	0.207	0.849
cg7843_lp08544	0.653	0.631	-0.718	0.576	VOID	VOID	-0.279	0.704
cg3707_ld29979	2.087	0.905	0.431	0.903	-0.147	0.229	-0.867	0.514
cg32171_re37250	VOID	VOID	VOID	VOID	-1.692	0.042	VOID	VOID
cg10287_ld05259	VOID	VOID	-0.054	0.79	2.071	0.934	-0.485	0.637
cg10754_ld47455	VOID	VOID	-2.468	0.152	0.81	0.568	-0.825	0.529
cg8838_gh18521	-0.147	0.322	-2.453	0.153	VOID	VOID	1.544	0.995
cg3732_ld15224	VOID	VOID	0.695	0.945	-0.675	0.127	-2.216	0.204
cg9299_rh40360	VOID	VOID	VOID	VOID	VOID	VOID	-0.177	0.737
cg9699_ld19219	-1.145	0.047	0.642	0.938	VOID	VOID	0.477	0.911
cg17274_gh01149	VOID	VOID	0.712	0.948	-1.01	0.091	-0.453	0.648
cg5272_ld12084	0.43	0.556	VOID	VOID	1.498	0.806	-1.214	0.406
cg3869_gm08958	VOID	VOID	-8.29	0	VOID	VOID	-2.244	0.2
cg6007_sd08002	1.034	0.746	VOID	VOID	-0.127	0.234	0.478	0.911
cg10387_ld31018	0.137	0.444	VOID	VOID	1.388	0.772	-2.807	0.14
cg10528_ld14453	1.273	0.798	-0.404	0.682	0.54	0.47	-0.514	0.628
cg1086_gh08948	VOID	VOID	VOID	VOID	0.549	0.473	VOID	VOID
cg1742_re10696	1.723	0.87	VOID	VOID	2.124	0.943	VOID	VOID
cg5645_ld02287	VOID	VOID	-0.998	0.478	0.948	0.619	-0.847	0.521
cg8171_ld35784	VOID	VOID	-0.347	0.702	0.489	0.453	-4.16	0.055
cg11593_lp05112	VOID	VOID	VOID	VOID	VOID	VOID	0.942	0.969
cg33485_gh01517	0.249	0.491	-1.058	0.461	2.724	0.987	-4.632	0.036
cg9006_gm14222	VOID	VOID	VOID	VOID	0.174	0.354	-2.039	0.231
cg7023_re52890	VOID	VOID	-0.905	0.509	1.025	0.648	-2.568	0.16
cg10978_ld38087	VOID	VOID	VOID	VOID	1.173	0.701	-3.053	0.12
cg31149_gh21941	VOID	VOID	VOID	VOID	-0.142	0.229	-0.56	0.613
cg11180_ld10524	1.352	0.812	-0.392	0.686	-0.04	0.255	-3.506	0.089
cg16901_ld09564	1.014	0.741	0.239	0.866	-1.103	0.081	-0.101	0.763
cg9333_gs00527	VOID	VOID	-3.092	0.093	VOID	VOID	VOID	VOID
cg30421_sd14156	VOID	VOID	VOID	VOID	0.744	0.544	VOID	VOID
cg11453_re36610	VOID	VOID	VOID	VOID	0.181	0.356	VOID	VOID
cg6290_gh02837	VOID	VOID	-1.831	0.257	1.691	0.859	VOID	VOID
cg10242_kp12757-220	0.498	0.578	VOID	VOID	0.562	0.478	VOID	VOID
cg9218_gh05823	VOID	VOID	VOID	VOID	0.346	0.404	-1.095	0.442
cg10130_re18615	VOID	VOID	VOID	VOID	1.512	0.81	-2.816	0.139
cg12200_ld30246	1.33	0.809	-1.914	0.242	1.381	0.769	-1.417	0.354
cg7778_gh17475	VOID	VOID	-3.611	0.06	VOID	VOID	0.258	0.863
cg6501_sd10213	VOID	VOID	0.138	0.84	-0.184	0.22	-1.602	0.313
cg33301_gh02089	VOID	VOID	-0.343	0.704	0.488	0.452	-2.555	0.161
cg11335_lp04931	VOID	VOID	VOID	VOID	-0.24	0.208	-1.183	0.415
cg15083_rh17222	VOID	VOID	-0.377	0.692	0.771	0.554	VOID	VOID
cg10092_re18459	VOID	VOID	-2.534	0.143	VOID	VOID	1.061	0.978
rh72359_rh72359	VOID	VOID	VOID	VOID	-0.872	0.104	-4.084	0.059
cg14408_gh19670	1.23	0.79	-0.497	0.649	-0.596	0.138	-0.635	0.59
cg11271_ld23808	VOID	VOID	VOID	VOID	0.883	0.594	VOID	VOID
cg13061_rh16169	0.679	0.642	-2.004	0.223	VOID	VOID	VOID	VOID
cg13377_re15974	2.521	0.936	VOID	VOID	1.246	0.727	VOID	VOID
cg6272_gh10915	2.114	0.907	VOID	VOID	-1.042	0.088	-0.142	0.748
cg12921_re72116	VOID	VOID	VOID	VOID	VOID	VOID	0.635	0.934
cg9553_ld15851	3.477	0.97	0.547	0.924	-0.449	0.163	-0.507	0.63
ld08227_ld08227	-1.107	0.053	VOID	VOID	1.607	0.834	-3.251	0.106
cg17005_at13609	7.919	0.998	VOID	VOID	VOID	VOID	-0.407	0.662
cg33166_re60377	VOID	VOID	-0.834	0.535	-5.655	0	0.215	0.851
cg32793_lp11807	VOID	VOID	-0.6	0.618	VOID	VOID	0.474	0.91
cg12094_re52190	1.757	0.875	-0.149	0.763	0.757	0.549	-1.213	0.407
cg9432_gs00532	VOID	VOID	VOID	VOID	VOID	VOID	-0.072	0.773
cg9537_ld31537	3.108	0.961	0.25	0.869	0.601	0.491	-0.465	0.644
cg13224_re71379	0.442	0.56	0.097	0.829	-0.115	0.237	VOID	VOID
rh09739_rh09739	VOID	VOID	VOID	VOID	1.254	0.73	0.545	0.921
cg10011_sd03956	-0.136	0.325	-2.765	0.118	VOID	VOID	-1.082	0.446
cg1907_sd09259	VOID	VOID	-1.487	0.339	-0.494	0.153	-2.175	0.21
rh25161_rh25161	0.086	0.425	-2.697	0.124	-2.124	0.027	-3.874	0.069
cg7229_at24439	0.417	0.553	-0.035	0.796	1.513	0.81	VOID	VOID
cg33175_sd06366	VOID	VOID	1.154	0.985	0.556	0.476	VOID	VOID
cg18255_gh14667	VOID	VOID	-0.044	0.793	1.639	0.845	-1.221	0.405
cg6757_ld47602	-0.67	0.144	0.151	0.844	2.091	0.938	-1.406	0.357
cg15087_ld05535	VOID	VOID	VOID	VOID	1.133	0.686	0.695	0.941
cg4662_ld23951	VOID	VOID	VOID	VOID	-1.99	0.031	-1.488	0.338
lp08348_lp08348	0.877	0.705	-1.222	0.414	-1.268	0.068	-2.618	0.155
cg14777_rh63812	VOID	VOID	VOID	VOID	0.157	0.349	-1.501	0.335
rh35331_rh35331	VOID	VOID	-0.382	0.69	-0.437	0.166	-0.474	0.641
cg15926_re29468	0.889	0.709	-1.447	0.352	0.092	0.33	-3.845	0.071
sd08795_sd08795	0.173	0.463	0.695	0.945	-0.552	0.144	-0.378	0.671
cg17010_gh13257	0.549	0.593	-1.433	0.356	VOID	VOID	0.705	0.943
cg13506_re21686	VOID	VOID	VOID	VOID	VOID	VOID	0.383	0.892
cg13598_sd04244	VOID	VOID	VOID	VOID	1.473	0.799	-0.354	0.679
cg6420_at02583	1.563	0.848	VOID	VOID	VOID	VOID	VOID	VOID
cg15667_ld33044	VOID	VOID	VOID	VOID	1.36	0.763	-0.944	0.485
cg9007_ld34994	0.759	0.668	-1.363	0.376	0.064	0.324	-1.841	0.265
cg1319_re08888	VOID	VOID	VOID	VOID	2.171	0.95	-0.185	0.735
cg14723_gh14445	VOID	VOID	-1.852	0.252	-0.774	0.115	VOID	VOID
cg12396_ld23193	0.849	0.696	0.233	0.864	0.758	0.55	-2.963	0.127
cg7222_ld11371	VOID	VOID	VOID	VOID	0.395	0.42	-1.281	0.388
cg9195_gm04934	-0.155	0.318	-0.816	0.542	1.033	0.651	-0.709	0.566
cg9648_hl03368	1.188	0.781	VOID	VOID	0.824	0.574	-2.531	0.164
cg32019_gm13171	VOID	VOID	-3.016	0.099	VOID	VOID	-2.155	0.213
cg6696_gh19119	VOID	VOID	-0.705	0.583	-0.784	0.113	0.714	0.944
cg17166_re50565	VOID	VOID	VOID	VOID	0.733	0.54	0.046	0.808
gm06994_gm06994	VOID	VOID	-0.216	0.743	1.501	0.808	-2.043	0.23
cg12567_re24541	VOID	VOID	-2.052	0.216	0.903	0.602	-0.004	0.791
cg7208_at04376	VOID	VOID	VOID	VOID	0.072	0.326	-1.176	0.416
cg31177_gh14075	-0.258	0.276	VOID	VOID	1.065	0.662	-0.318	0.692
re14623_re14623	VOID	VOID	VOID	VOID	1.409	0.78	VOID	VOID
cg12769_ld46223	VOID	VOID	-1.129	0.441	0.847	0.583	0.334	0.88
cg8865_ld16082	-1.208	0.04	-1.197	0.423	-0.971	0.094	-0.147	0.747
cg2187_sd25204	VOID	VOID	VOID	VOID	-0.449	0.163	-5.585	0.012
lp06331_lp06331	VOID	VOID	-0.963	0.489	VOID	VOID	-0.406	0.663
cg3584_ld46502	-0.959	0.074	-2.351	0.165	2.281	0.963	-0.571	0.608
cg8730_ld29995	-0.049	0.363	-2.534	0.143	2.907	0.991	VOID	VOID
cg17199_at13460	VOID	VOID	VOID	VOID	0.48	0.449	-2.712	0.148
cg31973_rh43162	VOID	VOID	VOID	VOID	0.037	0.315	-0.195	0.732
cg12592_at09724	VOID	VOID	VOID	VOID	0.746	0.545	VOID	VOID
cg12565_re23430	-1.326	0.027	VOID	VOID	-0.38	0.179	-2.777	0.142
cg17510_re29957	-0.424	0.222	-1.393	0.369	VOID	VOID	VOID	VOID
cg5190_ld44982	VOID	VOID	-3.237	0.082	0	0.265	-2.781	0.142
re38489_re38489	-0.124	0.329	VOID	VOID	2.023	0.927	VOID	VOID
cg14897_re60459	VOID	VOID	VOID	VOID	1.093	0.672	-0.077	0.771
cg7986_ld38705	0.682	0.644	VOID	VOID	VOID	VOID	0.297	0.873
cg32189_re39957	VOID	VOID	-0.854	0.53	0	0.265	VOID	VOID
cg14820_re62864	-1.131	0.048	0.447	0.907	VOID	VOID	VOID	VOID
cg3156_ld18126	VOID	VOID	-3.812	0.051	VOID	VOID	-0.305	0.697
cg31146_at29074	-0.453	0.213	-0.004	0.804	0.2	0.361	-0.074	0.772
cg3242_re22261	VOID	VOID	-2.646	0.131	1.345	0.758	VOID	VOID
gh07331_gh07331	1.399	0.819	-3.565	0.063	0.489	0.453	-1.835	0.266
cg9186_lp01162	-0.074	0.35	0.185	0.852	0.56	0.477	0.086	0.819
cg14375_re10132	VOID	VOID	VOID	VOID	-0.358	0.183	-1.177	0.416
ld33458_ld33458	VOID	VOID	0.873	0.967	2.425	0.973	-0.702	0.569
cg8795_re46166	VOID	VOID	VOID	VOID	VOID	VOID	-3.511	0.089
cr32477_gh06422	VOID	VOID	0.722	0.95	-1.453	0.056	VOID	VOID
re04933_re04933	VOID	VOID	VOID	VOID	-0.786	0.113	-0.401	0.664
cg1154_rh51767	VOID	VOID	VOID	VOID	-3.04	0.009	0.237	0.858
cg11660_ld24837	VOID	VOID	-0.178	0.754	1.468	0.798	-2.215	0.204
cg9784_sd21513	VOID	VOID	VOID	VOID	1.401	0.777	-0.733	0.56
cg6927_ld07278	1.127	0.766	VOID	VOID	VOID	VOID	-0.534	0.62
cg30293_bs09g08.y1	VOID	VOID	VOID	VOID	0.823	0.573	VOID	VOID
cg18815_gh04560	VOID	VOID	0.373	0.892	0.269	0.38	-0.593	0.603
cg11427_re01344	VOID	VOID	VOID	VOID	0.613	0.495	-0.818	0.533
cg12191_gh16485	VOID	VOID	0.67	0.942	0.2	0.361	-4.144	0.056
cg30411_re06996	5.505	0.993	VOID	VOID	1.943	0.913	1.173	0.983
re36565_re36565	VOID	VOID	VOID	VOID	1.295	0.741	-1.286	0.387
cg2245_ld09536	-0.056	0.359	1.308	0.99	-1.244	0.07	0.142	0.835
cg6265_gh14576	-0.343	0.25	-2.675	0.127	0.749	0.546	-0.673	0.577
cg2191_re18886	VOID	VOID	VOID	VOID	0.412	0.427	VOID	VOID
cg15880_re53654	-0.007	0.38	VOID	VOID	1.042	0.655	-4.223	0.052
cg1105_ld44267	VOID	VOID	-0.489	0.652	1.463	0.796	-1.123	0.432
cg7365_gh22081	VOID	VOID	VOID	VOID	2.168	0.949	-1.46	0.343
cg16903_ld24704	VOID	VOID	VOID	VOID	1.979	0.921	-1.083	0.446
cg11590_gm24986	2.348	0.923	VOID	VOID	1.69	0.858	-1.658	0.3
cg11979_re34924	VOID	VOID	VOID	VOID	0	0.265	0.097	0.823
cg2691_ld28893	1.063	0.754	0.11	0.833	1.408	0.779	-2.579	0.159
cg2958_lp02926	VOID	VOID	-1.855	0.252	0.392	0.419	-0.615	0.595
cg8269_ld07994	VOID	VOID	VOID	VOID	1.06	0.661	-1.159	0.422
cg6903_ld22376	0.201	0.473	-0.047	0.793	0.386	0.417	VOID	VOID
cg1970_re50650	VOID	VOID	-0.467	0.659	-1.861	0.035	0.22	0.853
at12154_at12154	VOID	VOID	-0.095	0.777	-0.139	0.23	-1.007	0.466
cg18377_ld25993	2.16	0.911	-1.756	0.274	1.018	0.645	VOID	VOID
cg10776_gh13548	1.279	0.8	0.051	0.816	VOID	VOID	VOID	VOID
cg18255_gh27795	0.153	0.453	-1.605	0.307	VOID	VOID	-0.852	0.519
cg13016_re28421	VOID	VOID	VOID	VOID	VOID	VOID	1.297	0.989
cg9620_re40567	VOID	VOID	VOID	VOID	0.293	0.387	-1.848	0.264
cg4123_re51662	VOID	VOID	VOID	VOID	0.501	0.457	-0.002	0.792
gh07123_gh07123	VOID	VOID	-2.105	0.206	-1.191	0.074	-1.155	0.423
cg2183_gh09064	0.483	0.572	VOID	VOID	0	0.265	VOID	VOID
cg12177_re18811	VOID	VOID	-3.66	0.058	0.057	0.321	-2.547	0.163
cg6977_sd07147	VOID	VOID	-4.945	0.021	1.488	0.803	0.063	0.812
cg5874_sd07139	VOID	VOID	0.921	0.972	1.431	0.786	-3.314	0.101
cg3760_re17330	VOID	VOID	-1.358	0.377	VOID	VOID	-0.751	0.554
cg32211_ld24529	0.585	0.605	VOID	VOID	0.322	0.396	-3.092	0.117
cg18217_re28434	VOID	VOID	-0.484	0.653	VOID	VOID	-2.395	0.179
cg1765_incyte_821944452	-0.391	0.232	VOID	VOID	0.904	0.602	-4.49	0.041
cg11326_gh27479	VOID	VOID	VOID	VOID	1.464	0.797	-0.346	0.683
cg3407_ld31554	0.435	0.558	0.843	0.964	0.445	0.437	VOID	VOID
cg31272_re06169	VOID	VOID	-3.553	0.064	1.609	0.835	-0.332	0.689
cg8086_gh11964	-0.361	0.242	VOID	VOID	VOID	VOID	-3.791	0.074
cg17508_re33778	VOID	VOID	-3.166	0.088	0.657	0.512	-0.861	0.516
cg3163_ld24355	0.279	0.503	VOID	VOID	0.562	0.478	-2.287	0.195
cg7668_re40293	VOID	VOID	-2.495	0.148	-0.207	0.214	-1.596	0.314
cg16801_kp12713-391	VOID	VOID	VOID	VOID	1.683	0.857	-0.352	0.68
cg8321_ld43023	VOID	VOID	-0.543	0.635	-0.171	0.224	0.576	0.925
cg3680_ld27862	-1.065	0.059	VOID	VOID	0.243	0.371	-2.555	0.161
cg8207_re21160	-0.133	0.326	VOID	VOID	0.487	0.452	-0.432	0.654
cg11369_bs17h10.y1	VOID	VOID	-0.372	0.694	1.177	0.702	-1.129	0.431
cg12030_ld27852	3.008	0.957	-1.399	0.367	-1.091	0.083	-1.032	0.459
cg15544_lp06141	1.531	0.842	-3.807	0.051	0.822	0.573	-3.005	0.124
cg9861_gh03827	VOID	VOID	VOID	VOID	VOID	VOID	-0.797	0.539
cg10473_ld46360	-0.564	0.177	-1.28	0.397	0.693	0.525	-0.994	0.47
re19429_re19429	VOID	VOID	VOID	VOID	VOID	VOID	-0.315	0.694
cg33083_bs30f05.y1	4.735	0.988	-3.576	0.062	VOID	VOID	-0.028	0.785
cg17489_re33114	-0.162	0.314	VOID	VOID	-1.433	0.057	-1.058	0.453
at28569_at28569	VOID	VOID	-2.8	0.115	-0.842	0.107	VOID	VOID
cg12737_sd04240	0.116	0.436	-1.046	0.464	0.898	0.6	-1.186	0.414
cg7334_gm06782	VOID	VOID	-2.449	0.154	0.813	0.569	-5.75	0.01
cg32103_re56970	VOID	VOID	-1.377	0.372	1.666	0.853	0.488	0.912
ld12894_ld12894	VOID	VOID	-0.126	0.769	-0.253	0.204	-0.093	0.766
cg4221_ld38495	0.073	0.417	-0.909	0.507	VOID	VOID	-0.529	0.623
re70272_re70272	VOID	VOID	-2.207	0.19	1.468	0.798	-0.176	0.738
cg6216_re45652	VOID	VOID	0.173	0.849	VOID	VOID	VOID	VOID
cg5870_at24411	VOID	VOID	-0.665	0.597	0.282	0.383	-0.551	0.615
cg12819_sd10401	-0.75	0.123	-1.821	0.26	1.317	0.747	-0.28	0.703
cg3139_gh01240	VOID	VOID	-1.343	0.381	1.662	0.852	0.443	0.904
cg5974_ld43152	VOID	VOID	1.211	0.987	-1.218	0.072	VOID	VOID
cg2152_re73839	1.007	0.738	VOID	VOID	VOID	VOID	-2.222	0.203
cg14214_re69515	VOID	VOID	-1.445	0.353	-0.112	0.238	0.054	0.81
cg9747_gh07782	VOID	VOID	-0.277	0.723	VOID	VOID	0.381	0.891
cg13728_re14415	VOID	VOID	VOID	VOID	0.287	0.385	-1.358	0.369
cg13243_at09889	VOID	VOID	0.101	0.83	1.394	0.774	-2.294	0.193
cg2893_re34149	0.464	0.568	VOID	VOID	VOID	VOID	-0.152	0.746
cg12091_re06653	VOID	VOID	VOID	VOID	1.237	0.724	VOID	VOID
cg11591_bs31c06.y1	VOID	VOID	-3.922	0.046	VOID	VOID	VOID	VOID
cg12656_rh47776	1.093	0.759	VOID	VOID	1.045	0.656	VOID	VOID
cg15067_rh05091	VOID	VOID	VOID	VOID	2.447	0.975	0.183	0.844
cg8817_ld18077	1.199	0.784	VOID	VOID	1.161	0.696	-1.193	0.412
cg14280_rh72071	VOID	VOID	VOID	VOID	VOID	VOID	-0.805	0.537
cg11255_gh14845	VOID	VOID	-1.933	0.237	1.177	0.702	-0.39	0.668
cg12127_gh02974	-0.201	0.301	-2.087	0.209	1.97	0.919	0.586	0.927
cg15296_at26906	VOID	VOID	-1.722	0.28	1.456	0.793	-0.486	0.637
cg6870_rh01692	1.404	0.82	VOID	VOID	VOID	VOID	0.512	0.916
cg9306_at12494	VOID	VOID	0.718	0.949	-1.135	0.078	VOID	VOID
cg12369_ld33460	VOID	VOID	-0.89	0.516	1.972	0.919	-0.027	0.785
cg16720_re57708	VOID	VOID	VOID	VOID	1.026	0.648	VOID	VOID
cg1658_ld31161	VOID	VOID	-1.224	0.413	0.594	0.489	-0.61	0.597
cg11100_sd10763	5.695	0.994	0.453	0.907	1.655	0.85	0.978	0.972
cg32473_gm08240	-1.183	0.043	VOID	VOID	1.427	0.785	-0.239	0.718
cg9701_lp05116	VOID	VOID	-0.369	0.695	1.623	0.84	-0.088	0.767
cg9338_gh07967	-0.448	0.215	VOID	VOID	0.387	0.418	-4.801	0.03
cg3962_gh08610	VOID	VOID	VOID	VOID	1.5	0.807	-5.732	0.01
cg2682_ld29238	VOID	VOID	VOID	VOID	-0.128	0.234	-0.756	0.553
lp09564_lp09564	VOID	VOID	-1.046	0.464	2.306	0.966	-1.299	0.384
cg5582_re03692	VOID	VOID	VOID	VOID	VOID	VOID	0.027	0.802
cg5447_re57104	VOID	VOID	VOID	VOID	1.977	0.92	-1.894	0.256
cg14266_re05239	VOID	VOID	-0.633	0.607	1.314	0.746	VOID	VOID
cr32218_gm03596	0.015	0.39	-6.236	0.007	0.427	0.432	-0.411	0.66
cg3249_ld28079	0.075	0.419	0.646	0.938	-0.073	0.247	-0.783	0.544
cg7921_gh07804	-0.325	0.256	0.665	0.941	0.908	0.603	-1.094	0.442
cg5595_ld23953	-0.856	0.093	VOID	VOID	-1.333	0.064	VOID	VOID
cg3522_ld23890	VOID	VOID	VOID	VOID	0	0.265	-0.331	0.689
cg2621_ld44595	1.391	0.819	VOID	VOID	1.841	0.894	-0.262	0.71
cg31739_sd02215	VOID	VOID	-3.601	0.06	0.952	0.62	-2.303	0.193
cg8591_gh14774	0.055	0.41	VOID	VOID	1.821	0.889	0.145	0.836
cg31158_sd20094	VOID	VOID	-1.202	0.421	-2.413	0.02	-1.924	0.25
cg14356_re49262	VOID	VOID	VOID	VOID	0.836	0.579	VOID	VOID
cg1806_lp03706	-0.576	0.172	-1.373	0.373	0.059	0.322	-1.539	0.327
rh08872_rh08872	1.022	0.742	VOID	VOID	0.401	0.423	1.032	0.976
cg4434_at16683	VOID	VOID	VOID	VOID	0.091	0.33	VOID	VOID
cg7974_gm02612	1.118	0.764	-2.252	0.182	VOID	VOID	-1.942	0.247
ld12474_ld12474	-0.847	0.095	-0.812	0.544	0.878	0.593	-0.618	0.594
cg7431_sd22166	VOID	VOID	VOID	VOID	0	0.265	VOID	VOID
cg17136_gm02602	VOID	VOID	VOID	VOID	-0.384	0.178	-2.088	0.223
cg17300_bs12b04.y1	3.459	0.97	VOID	VOID	VOID	VOID	VOID	VOID
cg17377_gh22881	VOID	VOID	VOID	VOID	1.506	0.809	0.5	0.915
cg3501_sd01117	VOID	VOID	-1.561	0.322	1.837	0.893	VOID	VOID
cg9943_gh23574	VOID	VOID	VOID	VOID	0.407	0.425	-3.566	0.086
cg12744_gh03826	1.252	0.795	-0.606	0.615	VOID	VOID	-1.782	0.274
cg2939_gs00322	0.577	0.602	VOID	VOID	VOID	VOID	-0.976	0.475
cg8569_ld16826	VOID	VOID	-1.129	0.441	1.469	0.798	VOID	VOID
cg6518_gh24781	-1.711	0.007	-0.639	0.605	0.008	0.309	-2.194	0.207
rh40610_rh40610	VOID	VOID	1.032	0.979	0.933	0.613	-3.12	0.115
cg5166_gh01409	0.177	0.464	VOID	VOID	2.325	0.967	-0.349	0.681
cg18769_ld26402	VOID	VOID	-2.245	0.183	1.564	0.825	0.4	0.896
cg12372_ld44495	VOID	VOID	-1.588	0.313	0.912	0.604	-0.49	0.636
cg14401_gs00175	VOID	VOID	-0.367	0.696	0	0.265	VOID	VOID
cg7625_re19842	VOID	VOID	-0.022	0.799	0.033	0.314	0.546	0.921
rh60011_rh60011	VOID	VOID	-1.046	0.464	1.558	0.822	-4.54	0.04
cg9291_rh71704	1.325	0.808	VOID	VOID	0.126	0.339	-0.986	0.472
cg13216_re71337	VOID	VOID	-0.677	0.592	1.084	0.668	VOID	VOID
cg5398_gh26134	0.065	0.415	VOID	VOID	1.805	0.884	0.732	0.947
cg17249_ld14179	0.151	0.452	VOID	VOID	VOID	VOID	1.591	0.996
cg8808_ld09837	1.493	0.835	-0.603	0.616	VOID	VOID	-0.495	0.634
lp10544_lp10544	VOID	VOID	0.384	0.895	0	0.265	-0.39	0.668
cg5962_rh28686	VOID	VOID	VOID	VOID	1.809	0.886	VOID	VOID
cg33472_gh06755	-0.251	0.278	-2.578	0.137	1.725	0.866	VOID	VOID
re03680_re03680	VOID	VOID	VOID	VOID	1.615	0.837	VOID	VOID
cg1869_ld45559	VOID	VOID	-0.672	0.595	1.083	0.668	VOID	VOID
cg7429_re53816	VOID	VOID	VOID	VOID	0	0.265	-0.929	0.491
cg11502_re08410	VOID	VOID	VOID	VOID	VOID	VOID	-0.607	0.598
cg3763_lp07806	VOID	VOID	-0.451	0.664	1.44	0.788	0.622	0.932
cg2118_gm14617	0.899	0.713	VOID	VOID	1.657	0.85	-1.079	0.447
cg7351_ld40777	VOID	VOID	-2.095	0.208	VOID	VOID	0.331	0.879
cg33213_ld18667	-0.57	0.174	-0.632	0.608	2.451	0.975	-4.914	0.027
cg16974_hl01216	VOID	VOID	0.361	0.888	0.623	0.5	0.466	0.908
cg1234_ld35257	0.328	0.52	-2.237	0.184	VOID	VOID	-2.39	0.18
cg9802_re14758	VOID	VOID	-1.598	0.309	0.4	0.422	-0.601	0.6
cg13326_gh11924	VOID	VOID	-2.648	0.13	-0.427	0.167	0.125	0.831
cg5561_at11641	VOID	VOID	VOID	VOID	0.53	0.467	-0.357	0.678
cg3792_re68138	VOID	VOID	VOID	VOID	1.767	0.877	-0.887	0.506
cg10602_ld27070	0.379	0.541	VOID	VOID	1.22	0.717	-1.98	0.241
cg1441_gh13752	VOID	VOID	-3.287	0.078	VOID	VOID	0.047	0.808
cg7637_bs35b09.y1	VOID	VOID	-0.376	0.692	0.284	0.384	-1.891	0.256
cg4768_ld47733	VOID	VOID	0.155	0.845	1.038	0.653	-0.998	0.469
cg9241_ld44370	VOID	VOID	-0.31	0.715	0.614	0.496	-0.91	0.498
cg9032_rh48911	VOID	VOID	0.154	0.844	1.443	0.789	VOID	VOID
cg6562_sd04710	VOID	VOID	VOID	VOID	1.145	0.69	-1.821	0.268
cg6376_lp10386	VOID	VOID	VOID	VOID	0.944	0.617	-0.22	0.723
cg5201_gh23534	VOID	VOID	-0.154	0.761	1.386	0.771	-0.597	0.602
cg12199_rh33873	3.096	0.96	VOID	VOID	-3.077	0.008	-1.56	0.323
cg2947_gm09909	0.565	0.599	-0.869	0.524	-1.467	0.055	-0.844	0.523
cg1291_gm04690	0.028	0.396	-0.548	0.633	1.117	0.68	-1.816	0.269
cg1980_bs02h03.y1	VOID	VOID	0.064	0.818	2.521	0.978	0.685	0.939
cg1786_kp02704-209	VOID	VOID	-0.722	0.574	-1.602	0.048	0.667	0.937
cg13168_at27289	VOID	VOID	VOID	VOID	2.006	0.923	-0.421	0.658
cg31909_bs19e08.y1	0.718	0.656	-1.075	0.456	2.162	0.948	VOID	VOID
cg16792_gm23968	0.839	0.692	VOID	VOID	-1.329	0.064	-0.571	0.608
cg30483_gh06265	-0.722	0.127	VOID	VOID	1.222	0.717	-1.458	0.344
cg17334_re05342	VOID	VOID	-2.48	0.15	2.181	0.951	VOID	VOID
cg17687_at08082	VOID	VOID	VOID	VOID	0.952	0.62	-1.77	0.276
cg5557_re47124	VOID	VOID	VOID	VOID	-0.249	0.205	-1.168	0.419
cg7041_gm01918	VOID	VOID	VOID	VOID	-0.115	0.237	0.53	0.919
cg6686_ld24604	-1.038	0.063	0.241	0.867	-0.584	0.139	-2.224	0.203
cg18234_bs35e09.y1	VOID	VOID	VOID	VOID	VOID	VOID	-1.446	0.348
cg10043_re32772	VOID	VOID	VOID	VOID	VOID	VOID	-0.268	0.708
cg2201_ld18613	0.796	0.679	VOID	VOID	-0.598	0.137	-2.578	0.159
cg4322_re06985	VOID	VOID	-0.948	0.492	-2.132	0.027	-0.139	0.749
gh19165_gh19165	VOID	VOID	VOID	VOID	VOID	VOID	0.262	0.864
rh57193_rh57193	VOID	VOID	VOID	VOID	0.595	0.489	0.393	0.894
cg7954_ld39308	-0.866	0.09	-0.918	0.504	-1.053	0.086	-1.704	0.29
cg14605_at16877	VOID	VOID	-0.661	0.598	VOID	VOID	VOID	VOID
cg10396_at07685	VOID	VOID	VOID	VOID	2.073	0.934	VOID	VOID
cg8586_gh02222	VOID	VOID	1.587	0.996	-0.196	0.217	VOID	VOID
cg6721_ld27520	VOID	VOID	VOID	VOID	0.556	0.476	-2.478	0.17
cg31904_gh01326	VOID	VOID	-0.215	0.744	-1.412	0.059	0.578	0.925
cg1751_ld42119	VOID	VOID	-3.637	0.058	-0.702	0.122	-0.072	0.773
cg12101_sd06594	1.798	0.879	VOID	VOID	1.615	0.837	-0.36	0.677
cg30069_lp06813	-0.834	0.098	VOID	VOID	0.312	0.393	-0.618	0.594
cg7180_re67475	VOID	VOID	1.753	0.998	VOID	VOID	VOID	VOID
cg11064_gh18004	VOID	VOID	VOID	VOID	0.5	0.457	-4.71	0.033
cg33144_gh08706	0.274	0.5	VOID	VOID	0.433	0.434	-1.283	0.388
cg32150_re38335	0.496	0.577	-1.475	0.343	1.29	0.74	-2.843	0.137
cg4381_kp09356-600	VOID	VOID	VOID	VOID	0	0.265	VOID	VOID
cg6985_ld15939	-1.308	0.029	VOID	VOID	0.251	0.374	-0.213	0.725
cg5277_gm13959	-0.406	0.225	-0.245	0.734	-0.676	0.126	-0.945	0.484
cg10512_gh06154	VOID	VOID	VOID	VOID	VOID	VOID	-4.842	0.029
cg17904_ld39271	VOID	VOID	-3.139	0.09	-0.167	0.225	-0.663	0.581
cg6535_at01448	2.308	0.92	VOID	VOID	1.72	0.866	VOID	VOID
cg33278_gh17676	VOID	VOID	0.292	0.877	1.867	0.899	0.863	0.962
cg7413_ld02906	VOID	VOID	-0.476	0.656	0.133	0.342	VOID	VOID
lp07922_lp07922	1.811	0.882	-0.475	0.657	0.45	0.439	0.044	0.807
cg2019_ld27661	VOID	VOID	-3.871	0.049	0.117	0.337	-0.952	0.482
bs33h09.y1_bs33h09.y1	0.134	0.443	-0.935	0.497	1.788	0.882	-1.7	0.291
cg5050_bs14c09.y1	VOID	VOID	VOID	VOID	1.335	0.754	VOID	VOID
cg11176_ld02616	0.562	0.598	0.003	0.805	1.465	0.797	-1.578	0.318
cg5003_ld24928	VOID	VOID	-2.297	0.176	-0.233	0.209	-0.162	0.742
cg5964_at26096	0.711	0.654	-0.903	0.51	0.552	0.475	-0.164	0.741
cg6019_rh44346	VOID	VOID	VOID	VOID	1.658	0.851	-1.634	0.305
cg1668_rh68082	VOID	VOID	-2.959	0.103	1.181	0.704	-0.777	0.547
cg7899_re14694	VOID	VOID	-0.391	0.686	1.726	0.867	VOID	VOID
cg2525_re08019	VOID	VOID	VOID	VOID	-1.612	0.047	0.15	0.838
cg6429_rh62928	VOID	VOID	VOID	VOID	0.161	0.35	0.697	0.942
cg5504_sd10289	0.263	0.496	VOID	VOID	-0.88	0.103	-1.147	0.425
rh44531_rh44531	VOID	VOID	-1.121	0.442	-0.534	0.147	-2.075	0.225
cg10910_re25913	VOID	VOID	VOID	VOID	VOID	VOID	-1.112	0.435
cg33119_gh07762	VOID	VOID	VOID	VOID	1.579	0.828	0.119	0.829
cg8186_gh12958	VOID	VOID	VOID	VOID	0.908	0.603	-2.553	0.162
cg15820_sd08776	-1.724	0.006	VOID	VOID	VOID	VOID	VOID	VOID
cg11486_sd17370	VOID	VOID	VOID	VOID	-0.323	0.19	-0.255	0.713
cg18004_gh04870	VOID	VOID	-0.684	0.59	VOID	VOID	-0.784	0.544
re44761_re44761	VOID	VOID	VOID	VOID	VOID	VOID	-2.379	0.181
cg3050_gh07481	-1.274	0.032	-0.536	0.637	2.117	0.942	-4.061	0.06
cg7532_re63144	VOID	VOID	VOID	VOID	1.205	0.712	-0.361	0.676
cg6414_re16761	0.185	0.468	VOID	VOID	0.361	0.408	VOID	VOID
cg4120_xc00001	-0.787	0.112	-1.129	0.441	-2.946	0.01	-1.494	0.337
cg17572_rh69521	VOID	VOID	VOID	VOID	VOID	VOID	-2.493	0.167
cg8896_gh23463	-1.164	0.045	-1.407	0.365	-0.033	0.257	-2.759	0.143
cg6323_ld03691	1.21	0.786	-0.992	0.48	0	0.265	-3.376	0.098
cg17032_re41485	VOID	VOID	0.288	0.877	VOID	VOID	VOID	VOID
cg4133_re51073	VOID	VOID	VOID	VOID	0.023	0.312	0.386	0.893
cg32717_re70031	1.134	0.767	VOID	VOID	VOID	VOID	1.612	0.996
cg14948_re24718	-0.002	0.382	-0.458	0.661	0.281	0.383	-0.785	0.543
cg9249_sd02225	VOID	VOID	-0.872	0.523	1.516	0.811	VOID	VOID
re05137_re05137	VOID	VOID	VOID	VOID	-1.207	0.073	-0.573	0.608
cg1371_sd07707	0.35	0.53	-1.772	0.27	1.085	0.669	-0.471	0.642
cg11061_lp03286	1.651	0.858	VOID	VOID	1.242	0.726	-1.045	0.457
cg32776_hl02867	VOID	VOID	VOID	VOID	-1.212	0.072	-1.39	0.361
cg31523_gh09808	VOID	VOID	VOID	VOID	VOID	VOID	-0.305	0.697
cg8674_gm08665	0.143	0.447	-0.299	0.718	0.559	0.476	-3.142	0.113
cg5326_lp03255	VOID	VOID	-3.882	0.048	1.01	0.642	-0.869	0.513
cg14363_rh21932	VOID	VOID	-3.038	0.097	1.476	0.8	-5.777	0.009
cg13283_gs00132	VOID	VOID	VOID	VOID	0	0.265	VOID	VOID
cg13455_at01633	VOID	VOID	VOID	VOID	VOID	VOID	-2.083	0.224
cg18375_re13301	1.477	0.834	VOID	VOID	0.336	0.401	0.247	0.861
cr32646_hl02010	VOID	VOID	VOID	VOID	VOID	VOID	1.049	0.977
cg11399_ld30158	1.463	0.831	0.373	0.892	VOID	VOID	-2.084	0.224
cg13282_gs00131	VOID	VOID	-0.504	0.647	1.209	0.713	1.068	0.978
cg3777_rh61716	VOID	VOID	VOID	VOID	VOID	VOID	-0.828	0.528
cg31989_re18364	VOID	VOID	VOID	VOID	2.337	0.968	0.532	0.919
cg12385_re68626	VOID	VOID	-0.093	0.778	1.042	0.655	1.433	0.993
cg10374_gh10767	VOID	VOID	-0.722	0.574	VOID	VOID	-0.401	0.664
cg5148_sd02553	VOID	VOID	-1.602	0.309	0.525	0.466	-2.256	0.199
cg11019_gh20245	VOID	VOID	VOID	VOID	VOID	VOID	-0.1	0.763
cg30456_sd09786	VOID	VOID	-1.49	0.339	VOID	VOID	-1.367	0.368
cg9594_re55932	VOID	VOID	VOID	VOID	0	0.265	VOID	VOID
cg5596_re07220	-0.457	0.212	VOID	VOID	1.69	0.858	-2.051	0.229
cg31121_re11181	VOID	VOID	VOID	VOID	0.007	0.309	-3.276	0.105
cg3611_at12780	VOID	VOID	VOID	VOID	0.792	0.563	-1.497	0.336
cg3773_sd18375	VOID	VOID	VOID	VOID	0.293	0.387	0.004	0.795
cg8790_gh02431	1.103	0.761	-1.612	0.306	0.831	0.577	-0.721	0.563
cg7930_re14813	VOID	VOID	-1.671	0.291	0.292	0.387	1.279	0.988
cg7605_gh21984	0.646	0.628	VOID	VOID	VOID	VOID	-2.443	0.174
cg30008_gh04896	VOID	VOID	-0.056	0.789	VOID	VOID	-0.725	0.561
cg15117_ld04718	VOID	VOID	VOID	VOID	0.708	0.53	0.644	0.934
cg5108_ld35371	-1.102	0.054	-2.964	0.103	-0.593	0.138	-0.801	0.538
cg3002_ld41311	VOID	VOID	-0.472	0.657	1.139	0.688	-0.73	0.561
cg5721_sd05591	VOID	VOID	-1.428	0.358	0.216	0.365	-1.097	0.441
cg17183_sd10560	VOID	VOID	VOID	VOID	0.158	0.35	-2.958	0.128
cg15093_gh06781	1.42	0.823	-0.227	0.74	0.14	0.344	-3.239	0.107
rh28847_rh28847	-0.297	0.266	VOID	VOID	-1.688	0.042	0.098	0.824
cg8199_gh19141	VOID	VOID	VOID	VOID	2.213	0.955	VOID	VOID
cg9205_ld10220	1.74	0.872	-0.997	0.478	1.335	0.754	-2.012	0.236
cg11226_at16729	VOID	VOID	VOID	VOID	VOID	VOID	-2.164	0.212
cg6500_re72043	VOID	VOID	VOID	VOID	-0.536	0.147	-5.423	0.014
cg7660_ld43174	0.074	0.418	-0.319	0.712	VOID	VOID	-5.181	0.019
cg14021_gh14865	0.166	0.46	0.29	0.877	0.467	0.445	-1.688	0.294
cg10698_re49422	VOID	VOID	-0.058	0.789	1.28	0.737	VOID	VOID
cg4250_rh06571	VOID	VOID	-3.215	0.084	0.684	0.522	VOID	VOID
cg6833_gh21710	-0.603	0.162	0.245	0.868	1.054	0.658	-4.395	0.045
cg6443_ld41227	0.132	0.442	-0.834	0.535	-0.021	0.259	VOID	VOID
cg6919_rh07250	VOID	VOID	VOID	VOID	1.608	0.835	0.194	0.847
cg5760_ld28419	VOID	VOID	VOID	VOID	0.671	0.516	-0.874	0.511
cg8454_re66051	VOID	VOID	-0.571	0.626	VOID	VOID	-0.039	0.782
cg14053_at10359	VOID	VOID	VOID	VOID	1.132	0.686	0.934	0.969
cg2168_re04220	VOID	VOID	0.18	0.851	0.379	0.415	VOID	VOID
cg8638_re28679	0.075	0.419	VOID	VOID	VOID	VOID	-0.897	0.502
cg7757_re44079	VOID	VOID	VOID	VOID	1.004	0.639	-0.307	0.696
cg2087_ld41715	VOID	VOID	-0.793	0.552	1.736	0.869	-2.463	0.172
cg5824_ld15947	1.54	0.844	-1.524	0.33	0.335	0.4	-4.765	0.031
cg9796_ld47508	VOID	VOID	-1.697	0.286	0.265	0.379	-0.275	0.706
cg7322_rh08058	VOID	VOID	0.844	0.964	2.568	0.98	-0.279	0.704
cg6671_ld36719	VOID	VOID	0.413	0.899	-0.288	0.197	-2.242	0.2
lp02809_lp02809	-0.411	0.225	0.352	0.887	-0.932	0.098	-1.432	0.351
cg9852_ld27182	VOID	VOID	-4.43	0.031	1.058	0.66	-0.57	0.609
cg8026_gh22139	VOID	VOID	VOID	VOID	1.103	0.676	0.293	0.872
cg9312_gh09754	-0.401	0.228	-3.4	0.071	1.881	0.902	-1.252	0.396
cg8788_re35124	VOID	VOID	1.373	0.992	0.257	0.376	VOID	VOID
cg1954_gh13631	VOID	VOID	VOID	VOID	0.828	0.575	0	0.793
hl02043_hl02043	-0.78	0.114	0.912	0.971	VOID	VOID	-0.868	0.513
cg17490_ld15658	-0.777	0.115	-3.267	0.079	1.873	0.9	VOID	VOID
cg11122_gh28840	VOID	VOID	VOID	VOID	1.196	0.709	0.405	0.897
cg15144_gs00204	VOID	VOID	VOID	VOID	VOID	VOID	0.385	0.892
cg40263_gh01661	VOID	VOID	VOID	VOID	-1.476	0.054	-1.324	0.376
cg5092_kp07805-750	1.508	0.837	VOID	VOID	0	0.265	-1.809	0.27
at03788_at03788	VOID	VOID	-0.76	0.561	-1.621	0.046	0.529	0.918
cg5771_gm06568	1.337	0.81	0.078	0.822	1.556	0.821	-0.182	0.736
cg33170_bs12h10.y1	VOID	VOID	-0.435	0.67	0.452	0.44	-1.22	0.405
cg7931_bs02b04.y1	VOID	VOID	VOID	VOID	0	0.265	-1.176	0.416
cg9194_re05370	VOID	VOID	-2.011	0.222	-1.313	0.065	-2.929	0.13
cg14884_ld14392	0.229	0.483	1.063	0.98	0.641	0.506	VOID	VOID
cg7610_re35715	5.134	0.991	VOID	VOID	-1.132	0.079	-0.845	0.522
cg2918_gh11566	VOID	VOID	-0.996	0.479	-1.207	0.073	-1.836	0.266
cg12242_kp09358-504	VOID	VOID	VOID	VOID	1.683	0.857	0.211	0.851
cg18042_at07979	VOID	VOID	VOID	VOID	VOID	VOID	-0.951	0.482
cg10247_kp12754-750	VOID	VOID	-0.407	0.68	VOID	VOID	VOID	VOID
cg33156_ld23573	0.413	0.552	VOID	VOID	1.388	0.772	-5.073	0.021
cg12114_ld01470	VOID	VOID	VOID	VOID	0.757	0.549	-0.246	0.716
cg4633_ld11251	0.726	0.659	VOID	VOID	0.772	0.555	-3.85	0.07
cg7331_ld09558	VOID	VOID	-2.384	0.161	1.498	0.806	-0.311	0.695
sd04061_sd04061	-1.18	0.044	0.187	0.852	VOID	VOID	-1.318	0.379
re45235_re45235	VOID	VOID	VOID	VOID	VOID	VOID	1.346	0.99
cg3225_ld11291	-1.153	0.046	-0.453	0.663	1.066	0.663	-0.541	0.619
cg14480_at07420	VOID	VOID	0.645	0.938	0.123	0.339	VOID	VOID
cg12268_re09630	VOID	VOID	VOID	VOID	-3.012	0.009	-2.409	0.178
cg8635_at31705	VOID	VOID	VOID	VOID	VOID	VOID	0.013	0.797
cg6000_re30346	VOID	VOID	VOID	VOID	0.145	0.345	-0.781	0.545
cg3994_re54080	1.193	0.782	VOID	VOID	VOID	VOID	-1.197	0.411
cg4829_gh12430	0.867	0.701	-1.593	0.311	0.607	0.493	-1.135	0.429
cg12410_sd27025	1.466	0.832	0.12	0.835	-1.115	0.08	0.339	0.881
cg32147_re07960	2.556	0.938	VOID	VOID	1.402	0.778	VOID	VOID
cg4714_gh03085	VOID	VOID	-1.454	0.351	0.354	0.406	-1.148	0.425
cg12084_ld02105	-0.356	0.244	-3.93	0.046	0.536	0.469	0.011	0.796
cg12357_re12122	VOID	VOID	VOID	VOID	0.35	0.405	-3.655	0.082
cg3325_re02671	-1.177	0.044	-2.765	0.118	0.722	0.535	-4.112	0.057
gm08552_gm08552	VOID	VOID	0.131	0.837	-1.346	0.063	-2.154	0.213
cg4435_rh36332	VOID	VOID	VOID	VOID	0.59	0.488	-0.967	0.477
cg5932_lp10120	-0.791	0.111	-0.072	0.784	0.302	0.389	-3.497	0.09
cg8478_ld23630	1.155	0.773	-2.268	0.181	VOID	VOID	0.164	0.841
cg9096_ld22957	VOID	VOID	-1.202	0.421	1.938	0.912	-1.056	0.454
cg5268_re11908	VOID	VOID	-0.813	0.544	0.882	0.594	VOID	VOID
cg5431_lp01553	-0.609	0.16	0.018	0.809	1.405	0.779	-0.054	0.777
cg16987_gh14433	VOID	VOID	VOID	VOID	1.681	0.856	0.003	0.794
cg9015_ld16125	-1.068	0.058	0.095	0.828	-0.075	0.246	-3.143	0.113
cg17521_re72235	VOID	VOID	1.36	0.992	0.279	0.383	-1.149	0.425
cg8677_gh21171	0.653	0.631	-0.669	0.596	1.127	0.683	VOID	VOID
cg7235_bs26e07.y1	-1.075	0.057	-3.017	0.099	VOID	VOID	-0.529	0.623
cg10993_gh23064	-0.44	0.218	VOID	VOID	1.262	0.733	-0.171	0.739
cg10372_gh16914	VOID	VOID	VOID	VOID	-0.075	0.246	-0.473	0.641
cg14989_gh06302	-0.566	0.176	-1.991	0.226	VOID	VOID	0.499	0.914
cg6203_gm08679	0.252	0.491	1.192	0.987	-0.49	0.154	-1.85	0.263
cg12142_re11685	VOID	VOID	VOID	VOID	VOID	VOID	-4.13	0.057
cg10159_ld44361	VOID	VOID	VOID	VOID	0.934	0.613	-0.663	0.581
cg13604_gh09153	VOID	VOID	VOID	VOID	1.29	0.74	-2.186	0.209
cg5047_ld27042	VOID	VOID	-2.284	0.179	1.246	0.727	VOID	VOID
cg5490_re46574	VOID	VOID	VOID	VOID	-1	0.091	-1.156	0.423
cg10564_gs00047	VOID	VOID	-0.695	0.587	0.274	0.381	-3.03	0.121
cg5872_re38504	VOID	VOID	VOID	VOID	0.321	0.395	0.606	0.93
cr31808_re70695	VOID	VOID	VOID	VOID	-2.14	0.026	VOID	VOID
cg12229_at14039	VOID	VOID	VOID	VOID	1.204	0.712	VOID	VOID
cg9345_gh25131	VOID	VOID	VOID	VOID	VOID	VOID	0.457	0.907
cg12860_gh02210	VOID	VOID	VOID	VOID	0	0.265	0.505	0.915
rh68460_rh68460	VOID	VOID	0.732	0.951	VOID	VOID	1.531	0.995
rh26548_rh26548	VOID	VOID	-1.661	0.293	VOID	VOID	VOID	VOID
cg8153_ld47533	VOID	VOID	-2.062	0.214	0.417	0.428	-0.693	0.571
cg9750_ld12420	VOID	VOID	-0.879	0.52	1.524	0.813	-1.852	0.263
cg1989_ld40977	1.678	0.863	-1.464	0.347	1.161	0.696	-0.653	0.584
cg7734_gh23228	VOID	VOID	-0.246	0.733	0.111	0.335	-1.505	0.334
cg3499_gh14313	VOID	VOID	-1.101	0.448	2.077	0.935	-1.307	0.382
cg31974_at24407	0.146	0.45	VOID	VOID	1.196	0.709	-1.323	0.377
cg10847_ld16638	VOID	VOID	-1.204	0.419	VOID	VOID	-2.979	0.126
cg16996_at26814	0.606	0.613	-2.167	0.196	VOID	VOID	VOID	VOID
cg1168_gh01053	VOID	VOID	VOID	VOID	0.774	0.555	-1.679	0.295
cg10496_ld41005	-1.688	0.008	VOID	VOID	0.657	0.512	-2.923	0.131
cg8770_hl07966	VOID	VOID	-0.544	0.634	VOID	VOID	0.591	0.927
cg13544_at20903	VOID	VOID	VOID	VOID	VOID	VOID	-1.051	0.455
cg18578_gm04645	VOID	VOID	-2.284	0.179	0.478	0.449	-3.303	0.103
cg12341_sd17342	VOID	VOID	VOID	VOID	-1.04	0.088	0.883	0.964
cg17912_ld27810	-0.09	0.342	-0.35	0.701	0.118	0.338	-0.209	0.727
cg9297_hl06604	VOID	VOID	0.496	0.914	VOID	VOID	-1.104	0.438
cg3363_gh15647	1.02	0.742	-1.07	0.458	1.537	0.816	-0.726	0.561
cg10697_kp08330-750	0.841	0.694	VOID	VOID	VOID	VOID	VOID	VOID
cg15385_rh44874	1.931	0.892	VOID	VOID	VOID	VOID	-1.322	0.378
cg33106_ld04107	0.247	0.49	-0.63	0.609	-1.9	0.033	-0.107	0.761
cg1935_rh07980	VOID	VOID	VOID	VOID	VOID	VOID	-0.33	0.69
gm07660_gm07660	VOID	VOID	-0.559	0.629	-0.051	0.253	-1.163	0.421
cg2671_ld06034	VOID	VOID	VOID	VOID	0.891	0.598	-0.436	0.653
cg3724_at26455	0.035	0.4	VOID	VOID	VOID	VOID	VOID	VOID
cg10756_re52427	VOID	VOID	VOID	VOID	1.626	0.841	VOID	VOID
re48569_re48569	VOID	VOID	VOID	VOID	1.78	0.881	-1.274	0.39
cg4217_ld40493	0.941	0.724	VOID	VOID	1.245	0.727	-1.383	0.363
cg3819_re59221	VOID	VOID	VOID	VOID	0.32	0.395	VOID	VOID
re36278_re36278	0.481	0.572	-1.327	0.384	VOID	VOID	VOID	VOID
cg11077_re55125	VOID	VOID	VOID	VOID	1.549	0.819	-0.39	0.668
cg31446_re40372	4.77	0.988	VOID	VOID	VOID	VOID	VOID	VOID
cg30467_ld40680	-0.872	0.088	-0.906	0.508	0.65	0.509	-3.709	0.078
rh40310_rh40310	1.642	0.858	0.466	0.91	-1.323	0.064	-0.328	0.69
cg30282_ld42239	1.248	0.793	-1.75	0.276	0.467	0.445	VOID	VOID
cg32045_sd10447	0.144	0.447	-1.578	0.315	1.65	0.848	-1.011	0.465
cg9672_gh16384	0.598	0.611	VOID	VOID	1.839	0.893	0.708	0.943
cg6711_ld43729	VOID	VOID	VOID	VOID	1.032	0.65	-0.11	0.759
cg7583_gh07572	-0.962	0.074	VOID	VOID	-0.059	0.25	-1.208	0.408
cg17383_ld33329	0.493	0.576	0.175	0.85	2.449	0.975	0.496	0.914
cr40375_re28552	VOID	VOID	VOID	VOID	1.748	0.874	-0.928	0.491
cg15498_at03531	VOID	VOID	VOID	VOID	1.807	0.885	VOID	VOID
cg7867_ld08622	VOID	VOID	-0.018	0.8	0.812	0.569	-5.004	0.024
cg18180_lp09717	VOID	VOID	VOID	VOID	1.4	0.777	-5.58	0.012
cg3160_sd04405	VOID	VOID	-4.543	0.028	1.236	0.723	-4.381	0.045
cg11462_gh09844	2.817	0.95	VOID	VOID	-0.576	0.14	-0.035	0.783
cg7860_ld20519	VOID	VOID	-0.087	0.779	VOID	VOID	0.052	0.81
cg33071_gm23435	VOID	VOID	VOID	VOID	0.374	0.413	-1.789	0.273
cg13350_sd03057	-0.254	0.277	-0.883	0.518	0.291	0.386	-0.028	0.785
cg4912_ld01705	0.786	0.677	1.248	0.988	0.3	0.389	-1.232	0.402
cg18131_at12853	VOID	VOID	0.97	0.976	0.703	0.528	-0.466	0.644
cg11107_gm13272	0.1	0.43	-1.568	0.318	-0.651	0.13	-2.002	0.237
cg11501_rh38110	VOID	VOID	VOID	VOID	0.995	0.635	-7.176	0.002
cg10393_gs00035	VOID	VOID	-0.8	0.549	VOID	VOID	1.29	0.988
cg14031_hl01677	-0.02	0.375	-2.912	0.107	1.678	0.855	-1.895	0.255
re58511_re58511	VOID	VOID	VOID	VOID	1.766	0.877	-5.134	0.02
gh14803_gh14803	0.344	0.527	-3.021	0.098	0.141	0.344	-0.605	0.599
cg32477_at25528	-0.108	0.334	VOID	VOID	-2.634	0.015	-2.324	0.19
cg17184_ld44124	VOID	VOID	-1.333	0.384	VOID	VOID	-4.339	0.048
cg2071_re66795	VOID	VOID	-1.68	0.289	1.861	0.898	VOID	VOID
cg30056_bs33g02.y1	VOID	VOID	VOID	VOID	0.263	0.379	-0.367	0.674
cg11377_re58433	VOID	VOID	VOID	VOID	0	0.265	-2.669	0.152
cg14834_at11423	VOID	VOID	-2.524	0.144	1.078	0.667	0.452	0.906
cg3631_ld29155	VOID	VOID	VOID	VOID	1.223	0.718	-3.041	0.12
cg4663_gh22857	0.582	0.604	-0.07	0.785	1.275	0.736	0.98	0.973
cg1314_gh13802	0.319	0.516	VOID	VOID	3.675	0.999	VOID	VOID
cg4162_ld36009	0.607	0.613	-2.648	0.13	0.95	0.619	-1.769	0.276
cg1674_re11224	VOID	VOID	-1.552	0.324	0.114	0.336	0.215	0.851
cg6921_ld14839	0.358	0.534	0.045	0.815	1.618	0.839	-0.073	0.772
cg14977_rh34338	VOID	VOID	-0.931	0.499	-2.258	0.023	-2.057	0.228
cg6614_gh18077	0.278	0.502	-0.695	0.587	VOID	VOID	VOID	VOID
cg4065_gm08606	-0.064	0.356	0.28	0.874	2.207	0.953	-0.787	0.543
cg6889_re12330	0.905	0.714	VOID	VOID	0.472	0.447	-2.721	0.147
cg3204_sd07888	VOID	VOID	VOID	VOID	1.177	0.702	-4.17	0.055
cg8643_gh06282	1.617	0.855	-0.87	0.523	1.516	0.811	-0.024	0.786
rh07244_rh07244	VOID	VOID	VOID	VOID	-1.253	0.069	VOID	VOID
cg12375_gh20064	VOID	VOID	-0.674	0.594	1.192	0.708	-0.341	0.684
cg9021_lp05310	VOID	VOID	-3.05	0.096	VOID	VOID	0.029	0.802
cg4592_gh07905	VOID	VOID	-2.955	0.104	VOID	VOID	VOID	VOID
cg1628_ld16544	VOID	VOID	-2.141	0.2	1.102	0.675	-1.419	0.353
sd19722_sd19722	VOID	VOID	VOID	VOID	0.215	0.365	0.431	0.902
cg4098_sd14666	VOID	VOID	VOID	VOID	-0.492	0.154	-0.283	0.702
cg32594_sd04373	VOID	VOID	-0.374	0.693	VOID	VOID	VOID	VOID
cg6234_lp04345	0.408	0.551	-0.916	0.505	1.438	0.787	VOID	VOID
cg3415_gh14720	0.516	0.582	-0.246	0.733	0.86	0.588	0.034	0.804
cg18802_gh03876	1.63	0.856	VOID	VOID	-1.165	0.077	0.519	0.917
nterminal_tap_tag_n_tap_con3	VOID	VOID	0.115	0.834	1.43	0.786	-0.926	0.492
cg7869_ld13959	0.328	0.52	VOID	VOID	1.153	0.693	-1.407	0.356
cg13704_re40159	VOID	VOID	1.149	0.985	VOID	VOID	0.111	0.827
re09295_re09295	VOID	VOID	-2.773	0.118	VOID	VOID	VOID	VOID
cg6095_re36786	VOID	VOID	-0.123	0.769	-0.242	0.207	VOID	VOID
cg13167_bs36c03.y1	VOID	VOID	-1.204	0.419	VOID	VOID	-0.963	0.479
cg6376_gh16721	1.246	0.792	-2.179	0.194	0.858	0.587	-0.803	0.537
cg3441_gh23743	1.511	0.838	-0.79	0.553	0.772	0.555	-3.474	0.092
sd27446_sd27446	VOID	VOID	-1.06	0.461	-0.003	0.264	-0.333	0.688
cg31352_sd01878	VOID	VOID	-0.525	0.641	1.712	0.864	-1.191	0.412
at28810_at28810	VOID	VOID	0.421	0.901	0.029	0.313	-1.964	0.243
cg32062_gm06073	0.883	0.706	0.05	0.816	-0.843	0.107	-2.698	0.149
cg8338_sd15809	VOID	VOID	0.016	0.808	1.365	0.764	VOID	VOID
cg7928_ld15405	-1.387	0.021	-2.559	0.139	VOID	VOID	-4.918	0.027
nterminal_tap_tag_n_tap_con5	VOID	VOID	-4.032	0.043	1.197	0.71	VOID	VOID
cg15066_rh67033	VOID	VOID	VOID	VOID	1.335	0.754	VOID	VOID
cg14969_gh26007	VOID	VOID	-2.55	0.14	0.548	0.473	-2.263	0.198
cg31762_gm15173	VOID	VOID	VOID	VOID	VOID	VOID	-0.611	0.597
cg3143_ld45950	-0.644	0.151	-3.339	0.075	1.338	0.756	-0.517	0.626
cg10157_ld22034	VOID	VOID	-0.155	0.761	VOID	VOID	VOID	VOID
cg31169_bs07a02.y1	1.04	0.748	-1.169	0.429	VOID	VOID	-0.954	0.481
cg17342_ld31983	VOID	VOID	-1.168	0.429	-1.886	0.034	-2.35	0.185
cg10269_gh25723	-0.56	0.18	VOID	VOID	1.286	0.739	-1.877	0.258
cg1937_gh11117	VOID	VOID	-0.143	0.765	0.601	0.491	-2.775	0.142
cg11753_re55080	VOID	VOID	VOID	VOID	3.004	0.993	VOID	VOID
cg31921_bs08h12.y1	3.123	0.961	0.808	0.959	0.593	0.489	1.382	0.992
cg2212_ld36116	VOID	VOID	VOID	VOID	VOID	VOID	-1.202	0.41
cg11802_ld30509	VOID	VOID	-0.679	0.592	2.133	0.944	-2.467	0.171
cg4447_gh21184	VOID	VOID	-1.352	0.379	0.97	0.627	-0.868	0.513
cg13148_at12764	2.799	0.949	VOID	VOID	0.654	0.51	-1.345	0.372
cg18223_at03311	VOID	VOID	-0.398	0.684	VOID	VOID	VOID	VOID
cg10166_gs00009	VOID	VOID	VOID	VOID	1.895	0.906	VOID	VOID
cg8048_hl07758	VOID	VOID	VOID	VOID	-0.985	0.093	-0.28	0.703
cg3382_sd19826	VOID	VOID	VOID	VOID	VOID	VOID	-0.57	0.609
cg9342_sd01502	VOID	VOID	VOID	VOID	0.037	0.315	-2.147	0.214
cg9163_rh14061	VOID	VOID	VOID	VOID	0	0.265	-2.787	0.141
cg9813_gh14502	VOID	VOID	-0.921	0.502	VOID	VOID	-2.477	0.17
cg2109_ld10028	VOID	VOID	-0.807	0.546	1.508	0.809	0.33	0.879
cg8004_ld33138	0.214	0.478	-2.266	0.181	1.373	0.766	-0.179	0.737
cg12143_gh01773	VOID	VOID	VOID	VOID	0.302	0.389	VOID	VOID
cg6339_gs00435	VOID	VOID	-1.19	0.424	1.481	0.801	VOID	VOID
cg11145_at20622	0.489	0.574	VOID	VOID	VOID	VOID	0.079	0.816
cg9967_ld01251	0.818	0.686	-1.403	0.366	0.733	0.54	VOID	VOID
cg4483_at26975	-0.251	0.278	-1.855	0.252	1.714	0.864	-0.29	0.701
cg11678_ld47054	0.522	0.584	-0.543	0.635	1.501	0.808	-0.988	0.472
cg11328_rh21989	VOID	VOID	-3.706	0.055	1.275	0.736	-0.936	0.487
cg31284_hl04706	-0.041	0.367	-0.883	0.518	2.432	0.974	-1.341	0.373
cg9206_re24170	VOID	VOID	VOID	VOID	1.145	0.69	VOID	VOID
cg17233_sd04853	-0.658	0.148	-2.172	0.195	2.264	0.961	-1.133	0.43
cg6546_ld29458	VOID	VOID	VOID	VOID	VOID	VOID	-0.714	0.565
cg11184_sd10857	VOID	VOID	-1.294	0.393	1.744	0.873	-1.067	0.45
cg4497_ld43863	VOID	VOID	-0.755	0.563	VOID	VOID	-1.45	0.346
rh06493_rh06493	1.075	0.756	VOID	VOID	VOID	VOID	VOID	VOID
cg8209_re50471	VOID	VOID	VOID	VOID	1.764	0.876	VOID	VOID
cg10209_gh20077	VOID	VOID	VOID	VOID	-0.332	0.188	-0.445	0.65
cg4488_ld27552	VOID	VOID	-0.788	0.553	VOID	VOID	-0.315	0.694
cg10742_gh15138	VOID	VOID	0.192	0.853	-0.568	0.141	VOID	VOID
cg10899_at02719	VOID	VOID	VOID	VOID	VOID	VOID	0.371	0.889
cg14389_kp09432-202	VOID	VOID	-7.19	0.003	0.566	0.48	-0.455	0.647
cg12539_re49901	VOID	VOID	VOID	VOID	VOID	VOID	-1.425	0.352
cg13476_bs11h09.y1	VOID	VOID	VOID	VOID	0.767	0.553	-1.73	0.285
cg11037_at20289	0.622	0.619	VOID	VOID	VOID	VOID	VOID	VOID
ld19028_ld19028	0.115	0.435	VOID	VOID	0.512	0.461	-0.65	0.585
cg17270_re44773	0.886	0.707	1.143	0.984	VOID	VOID	-0.321	0.692
cg4688_rh27559	VOID	VOID	VOID	VOID	VOID	VOID	0.268	0.866
cg17562_re20520	VOID	VOID	-1.843	0.254	-0.621	0.134	VOID	VOID
cg4962_re40783	VOID	VOID	VOID	VOID	VOID	VOID	-0.183	0.735
cg11783_gh14435	VOID	VOID	-4.1	0.04	-0.307	0.194	-1.144	0.427
cg13916_at21944	VOID	VOID	0.239	0.866	2.685	0.986	VOID	VOID
cg6760_ld43687	-0.693	0.137	-0.617	0.612	-1.203	0.073	-0.758	0.552
cg9603_re30424	1.02	0.742	VOID	VOID	VOID	VOID	0.701	0.942
cg10385_re18093	VOID	VOID	VOID	VOID	VOID	VOID	-1.286	0.387
cg5723_sd24562	VOID	VOID	0.635	0.937	-0.924	0.099	-3.302	0.103
cg3751_re59324	VOID	VOID	VOID	VOID	0	0.265	VOID	VOID
rh06755_rh06755	VOID	VOID	VOID	VOID	VOID	VOID	-1.347	0.371
cg2872_gs00320	VOID	VOID	-0.228	0.739	VOID	VOID	VOID	VOID
cg8505_ld46766	-0.372	0.238	VOID	VOID	2.152	0.946	-1.685	0.294
cg6321_ld15494	2.445	0.929	-5.271	0.015	0	0.265	VOID	VOID
cg11895_gs00102	VOID	VOID	VOID	VOID	0	0.265	VOID	VOID
cg5335_sd17570	VOID	VOID	VOID	VOID	0.721	0.534	0.389	0.894
cg11696_ld18373	VOID	VOID	VOID	VOID	1.809	0.886	-1.457	0.344
cg4818_lp05492	VOID	VOID	-3.476	0.066	1.259	0.732	-0.641	0.588
cg6669_ld10776	-0.404	0.227	VOID	VOID	0.636	0.505	-2.01	0.236
rh18418_rh18418	VOID	VOID	VOID	VOID	VOID	VOID	-1.009	0.466
cg5325_gm14611	VOID	VOID	-1.102	0.448	0.85	0.584	-0.514	0.628
cg12119_re62495	-0.164	0.313	VOID	VOID	VOID	VOID	1.023	0.975
cg17907_gh25720	VOID	VOID	VOID	VOID	0.747	0.545	-0.268	0.708
cg3346_re65495	VOID	VOID	0.114	0.833	0.397	0.421	-4.019	0.062
cg31956_at25481	VOID	VOID	-3.888	0.047	-0.604	0.137	-0.332	0.689
cg11956_ld35296	-0.839	0.097	-0.824	0.539	1.179	0.703	0.568	0.923
cg9752_re14634	VOID	VOID	VOID	VOID	0.785	0.56	VOID	VOID
cg8952_gh17088	-0.087	0.344	-1.434	0.356	1.891	0.905	-0.824	0.53
cg32056_gm13876	VOID	VOID	-2.139	0.2	-0.104	0.24	-0.819	0.532
cg8508_gh09161	-0.048	0.364	-0.705	0.583	VOID	VOID	-1.53	0.328
cg12304_ld25772	VOID	VOID	-0.754	0.563	-0.433	0.166	-1.96	0.244
cg9975_bs36b08.y1	-0.522	0.194	-0.65	0.602	VOID	VOID	-0.469	0.643
cg7940_ld24983	VOID	VOID	VOID	VOID	VOID	VOID	-1.973	0.242
cg12800_gh24669	1.772	0.877	-2.022	0.22	-0.189	0.219	-2.756	0.143
cg11246_gm03174	VOID	VOID	VOID	VOID	1.022	0.646	-0.122	0.756
ld16711_ld16711	VOID	VOID	-5.863	0.01	1.961	0.916	-0.26	0.711
cg3549_gs00340	VOID	VOID	VOID	VOID	VOID	VOID	-0.733	0.56
cg14864_at13896	VOID	VOID	-0.582	0.622	VOID	VOID	0.588	0.927
cg18476_gh20378	0.173	0.463	VOID	VOID	-0.339	0.186	VOID	VOID
cg9261_gh13134	VOID	VOID	VOID	VOID	0	0.265	VOID	VOID
rh16194_rh16194	VOID	VOID	-1.99	0.226	VOID	VOID	0.318	0.878
cg8243_re02759	VOID	VOID	VOID	VOID	1.232	0.721	0.016	0.799
cg2713_ld05179	VOID	VOID	VOID	VOID	-0.367	0.181	-1.014	0.464
cg17996_gm20557	2.807	0.95	VOID	VOID	-0.233	0.209	-1.93	0.249
cg1944_gh21174	VOID	VOID	VOID	VOID	1.837	0.893	-4.305	0.049
cg11992_gh01881	0.703	0.651	VOID	VOID	-0.956	0.096	0.065	0.813
cg6959_gh01562	0.338	0.524	VOID	VOID	VOID	VOID	-0.493	0.635
cg13110_at19071	VOID	VOID	VOID	VOID	1.609	0.835	-0.497	0.633
cg5813_ld19808	-0.635	0.153	0.079	0.822	1.401	0.777	-1.343	0.373
cg6494_re40955	VOID	VOID	VOID	VOID	0.536	0.469	VOID	VOID
at19107_at19107	VOID	VOID	-2.907	0.108	VOID	VOID	VOID	VOID
cg1793_sd12682	VOID	VOID	0.696	0.945	-1.455	0.056	-2.776	0.142
cg5347_lp05025	VOID	VOID	-1.602	0.309	-2.376	0.02	-3.878	0.069
cg8654_gh28654	VOID	VOID	VOID	VOID	VOID	VOID	-0.969	0.477
cg17083_at03545	VOID	VOID	VOID	VOID	0.294	0.387	VOID	VOID
cg3183_re66227	VOID	VOID	-1.603	0.308	-0.608	0.136	VOID	VOID
cg7780_gh10876	VOID	VOID	-0.154	0.761	0.821	0.572	0.603	0.93
cg32417_gh08848	1.226	0.789	VOID	VOID	VOID	VOID	-1.728	0.285
cg18729_ld21207	VOID	VOID	0.04	0.814	VOID	VOID	-0.526	0.624
cg1103_ld47387	VOID	VOID	-0.04	0.794	2.039	0.929	-0.353	0.679
cg6712_ld23405	0.211	0.477	-5.061	0.018	1.385	0.771	0.289	0.871
cg2750_at01386	1.596	0.852	-2.069	0.213	0.816	0.57	VOID	VOID
cg32244_re72629	VOID	VOID	VOID	VOID	0.904	0.602	VOID	VOID
cg8156_re16882	VOID	VOID	-2.068	0.213	0.63	0.502	-0.686	0.573
cg7080_ld18835	VOID	VOID	VOID	VOID	-2.126	0.027	0.369	0.888
cg13344_gm02568	0.832	0.691	VOID	VOID	1.063	0.662	0.567	0.923
cg10560_gh11066	VOID	VOID	VOID	VOID	1.21	0.714	VOID	VOID
cg7202_at02101	VOID	VOID	VOID	VOID	0	0.265	-1.487	0.339
cg1507_ld15002	VOID	VOID	VOID	VOID	1.079	0.667	0.491	0.913
cg9554_gh05272	0	0.382	-1.641	0.299	0.305	0.39	-0.278	0.705
cg3856_gh10322	VOID	VOID	VOID	VOID	0.358	0.408	VOID	VOID
cg8067_ld45826	-1.062	0.059	0.134	0.839	-0.104	0.24	-0.609	0.598
[truncated: 9,100 more rows]
