# Supplementary material for: Heterochromatin Protein 1 (HP1a) Positively Regulates Euchromatic Gene Expression through RNA Transcript Association and Interaction with hnRNPs in Drosophila
Source: PLoS Genet. 2009 Oct 2;5(10):e1000670. doi: 10.1371/journal.pgen.1000670 (PMC2743825; doi:10.1371/journal.pgen.1000670)
Supplement: Table S2 — Median percentile rank (MPR) between IP and input for the cDNA clones within the 90th percentile. The table also reports the results of two independent (mock) experiments done with the identical procedure but without the antibody against HP1. (0.03 MB XLS) [file pgen.1000670.s005.xls]

## Sheet: Foglio1
GeneID	ranking exp a	ranking expb	ranking expc	ranking expd	A	B	C	D	Rate IP	ranking exp7	ranking exp8	Exp7	Exp8	Rate Mock	M Raking IP	M Ranking Mock
cg3338_ld27356	0.509	VOID	0.942	0.913	1	0	1	1	3	0.84	0.894	1	1	2	0.913	0.867
cg5837_ld43495	VOID	0.913	0.986	0.1	0	1	1	1	3	0.776	0.953	1	1	2	0.913	0.8645
cg6860_sd07737	VOID	0.947	0.988	0.849	0	1	1	1	3	0.994	0.728	1	1	2	0.947	0.861
cg10214_ld18757	0.926	0.978	0.805	VOID	1	1	1	0	3	0.832	0.853	1	1	2	0.926	0.8425
cg3902_gh07925	0.932	VOID	0.548	0.93	1	0	1	1	3	VOID	0.808	0	1	1	0.93	0.808
cg32475_lp02895	0.71	0.977	0.949	0.852	1	1	1	1	4	0.624	0.977	1	1	2	0.9005	0.8005
cg8636_ld24347	0.945	0.969	0.397	0.86	1	1	1	1	4	0.775	0.823	1	1	2	0.9025	0.799
cg4330_ld01958	0.901	0.934	0.359	0.932	1	1	1	1	4	0.745	0.851	1	1	2	0.9165	0.798
cg13189_ld29234	VOID	0.812	0.959	0.963	0	1	1	1	3	0.914	0.674	1	1	2	0.959	0.794
cg6693_ld05521	VOID	0.933	0.902	0.64	0	1	1	1	3	0.866	0.697	1	1	2	0.902	0.7815
cg9626_gm09416	VOID	0.909	0.954	0.629	0	1	1	1	3	VOID	0.777	0	1	1	0.909	0.777
cg1903_gm06087	VOID	0.076	0.938	0.98	0	1	1	1	3	0.94	0.589	1	1	2	0.938	0.7645
cg8027_re35033	0.919	VOID	0.347	0.967	1	0	1	1	3	0.498	0.951	1	1	2	0.919	0.7245
cg33092_gh13449	VOID	0.928	0.016	0.964	0	1	1	1	3	0.656	0.788	1	1	2	0.928	0.722
cg1583_ld41157	0.927	VOID	0.925	0.488	1	0	1	1	3	0.761	0.68	1	1	2	0.925	0.7205
cg9127_gm01721	VOID	0.946	0.917	0.432	0	1	1	1	3	0.681	0.754	1	1	2	0.917	0.7175
cg32633_ld47544	0.321	0.935	0.88	0.953	1	1	1	1	4	0.869	0.516	1	1	2	0.9075	0.6925
cg9543_ld29885	0.987	0.16	0.931	0.955	1	1	1	1	4	0.556	0.817	1	1	2	0.943	0.6865
cg11100_sd10763	0.994	0.907	0.85	0.972	1	1	1	1	4	0.795	0.54	1	1	2	0.9395	0.6675
cg6608_lp01207	VOID	0.2	0.939	0.936	0	1	1	1	3	0.426	0.894	1	1	2	0.936	0.66
cg5939_gh14085	VOID	0.794	0.96	0.927	0	1	1	1	3	0.918	0.389	1	1	2	0.927	0.6535
cg9008_gh14910	VOID	0.979	0.907	0.223	0	1	1	1	3	0.642	0.665	1	1	2	0.907	0.6535
cg5543_ld31556	VOID	0.968	0.359	0.986	0	1	1	1	3	0.407	0.884	1	1	2	0.968	0.6455
cg12787_gh02636	VOID	0.396	0.934	0.986	0	1	1	1	3	0.445	0.835	1	1	2	0.934	0.64
cg31721_re22018	0.476	0.905	VOID	0.917	1	1	0	1	3	0.466	0.806	1	1	2	0.905	0.636
cg2049_ld45949	VOID	0.977	0.948	0.397	0	1	1	1	3	0.329	0.935	1	1	2	0.948	0.632
cg31459_at26603	VOID	0.965	0.952	0.758	0	1	1	1	3	0.615	0.631	1	1	2	0.952	0.623
cg13037_rh64455	0.941	0.947	0.168	0.909	1	1	1	1	4	0.75	0.467	1	1	2	0.925	0.6085
cg6983_gm13032	0.933	VOID	0.91	0.403	1	0	1	1	3	0.65	0.563	1	1	2	0.91	0.6065
cg3249_gm04319	VOID	0.978	0.875	0.941	0	1	1	1	3	0.382	0.818	1	1	2	0.941	0.6
cg33197_re67734	0.969	VOID	0.265	0.944	1	0	1	1	3	0.742	0.449	1	1	2	0.944	0.5955
cg12162_gh11824	VOID	0.933	0.777	0.981	0	1	1	1	3	0.575	0.616	1	1	2	0.933	0.5955
cg11175_ld20239	VOID	0.615	0.956	0.909	0	1	1	1	3	0.663	0.526	1	1	2	0.909	0.5945
cg7366_gh02649	VOID	0.936	0.991	0.927	0	1	1	1	3	0.289	0.897	1	1	2	0.936	0.593
cg13777_ld33316	0.557	0.95	0.941	VOID	1	1	1	0	3	0.79	0.388	1	1	2	0.941	0.589
cg9682_lp01629	VOID	0.041	0.986	0.989	0	1	1	1	3	0.781	0.334	1	1	2	0.986	0.5575
cg5077_gh25973	VOID	0.196	0.943	0.963	0	1	1	1	3	0.797	0.31	1	1	2	0.943	0.5535
cg7622_at29875	0.932	0.99	0.351	0.87	1	1	1	1	4	0.539	0.568	1	1	2	0.901	0.5535
cg6097_re30211	0.98	0.592	0.971	VOID	1	1	1	0	3	0.949	0.157	1	1	2	0.971	0.553
cg6114_gh13047	VOID	0.928	0.952	0.848	0	1	1	1	3	0.53	0.574	1	1	2	0.928	0.552
cg5744_re49242	VOID	0.916	0.917	0.227	0	1	1	1	3	0.936	0.142	1	1	2	0.916	0.539
cg31340_gh05922	0.935	0.121	VOID	0.9	1	1	0	1	3	0.612	0.454	1	1	2	0.9	0.533
cg1812_ld33804	VOID	0.29	0.928	0.938	0	1	1	1	3	0.645	0.415	1	1	2	0.928	0.53
cg12736_gh10272	0.999	VOID	0.251	0.921	1	0	1	1	3	0.947	0.099	1	1	2	0.921	0.523
cg3333_at23018	0.916	0.9	0.192	0.921	1	1	1	1	4	0.449	0.593	1	1	2	0.908	0.521
cg13098_ld03534	VOID	0.919	0.945	0.1	0	1	1	1	3	0.31	0.73	1	1	2	0.919	0.52
cg4111_re09547	0.994	0.999	0.044	0.807	1	1	1	1	4	0.557	0.483	1	1	2	0.9005	0.52
cg6779_ld47488	0.976	0.962	0.183	0.841	1	1	1	1	4	0.578	0.442	1	1	2	0.9015	0.51
cg7975_at08189	0.864	0.048	0.984	0.976	1	1	1	1	4	0.323	0.681	1	1	2	0.92	0.502
cg10340_gm04207	0.851	VOID	0.9	0.989	1	0	1	1	3	0.246	0.75	1	1	2	0.9	0.498
cg7322_rh08058	VOID	0.964	0.98	0.704	0	1	1	1	3	0.021	0.963	1	1	2	0.964	0.492
sd27674_sd27674	0.973	VOID	0.422	0.942	1	0	1	1	3	0.202	0.776	1	1	2	0.942	0.489
cg7173_ld23744	VOID	0.962	0.265	0.907	0	1	1	1	3	0.293	0.68	1	1	2	0.907	0.4865
cg3221_ld38682	0.947	VOID	0.99	0.781	1	0	1	1	3	0.514	0.45	1	1	2	0.947	0.482
cg8821_sd01238	0.968	VOID	0.908	0.67	1	0	1	1	3	0.221	0.742	1	1	2	0.908	0.4815
cg10423_ld37859	0.915	0.97	VOID	0.706	1	1	0	1	3	0.427	0.532	1	1	2	0.915	0.4795
cg3344_gh21114	0.993	0.963	0.885	VOID	1	1	1	0	3	0.612	0.327	1	1	2	0.963	0.4695
cg3997_rh27094	0.912	0.998	0.351	0.936	1	1	1	1	4	0.521	0.399	1	1	2	0.924	0.46
cg2076_rh72958	VOID	0.919	0.164	0.992	0	1	1	1	3	0.194	0.724	1	1	2	0.919	0.459
cg8544_gs00495	0.944	VOID	0.452	0.916	1	0	1	1	3	0.73	0.174	1	1	2	0.916	0.452
gh16843_gh16843	VOID	0.899	0.973	0.918	0	1	1	1	3	0.661	0.23	1	1	2	0.918	0.4455
cg14618_rh65902	VOID	0.991	0.959	0.77	0	1	1	1	3	0.319	0.551	1	1	2	0.959	0.435
sd01203_sd01203	0.991	0.997	0.212	0.88	1	1	1	1	4	0.413	0.44	1	1	2	0.9355	0.4265
cg6758_gh02866	VOID	0.031	0.941	0.949	0	1	1	1	3	0.261	0.584	1	1	2	0.941	0.4225
cg14193_re13279	0.987	VOID	0.886	0.995	1	0	1	1	3	0.04	0.798	1	1	2	0.987	0.419
cg4759_at27980	0.984	0.992	0.233	0.847	1	1	1	1	4	0.407	0.421	1	1	2	0.9155	0.414
cg6734_gh12955	VOID	0.987	0.488	0.927	0	1	1	1	3	0.075	0.736	1	1	2	0.927	0.4055
ld33458_ld33458	VOID	0.967	0.973	0.569	0	1	1	1	3	0.336	0.474	1	1	2	0.967	0.405
cg3100_re07885	0.318	0.945	VOID	0.926	1	1	0	1	3	VOID	0.405	0	1	1	0.926	0.405
cg32600_gh05565	VOID	0.657	0.985	0.928	0	1	1	1	3	0.447	0.36	1	1	2	0.928	0.4035
sd21648_sd21648	VOID	0.97	0.049	0.979	0	1	1	1	3	0.428	0.377	1	1	2	0.97	0.4025
cg31921_bs08h12.y1	0.961	0.959	0.489	0.992	1	1	1	1	4	0.568	0.216	1	1	2	0.96	0.392
ld19629_ld19629	VOID	0.983	0.963	0.718	0	1	1	1	3	0.479	0.273	1	1	2	0.963	0.376
cg9699_ld19219	0.047	0.938	VOID	0.911	1	1	0	1	3	0.304	0.424	1	1	2	0.911	0.364
cg5258_rh66170	VOID	0.961	0.9	0.232	0	1	1	1	3	0.036	0.683	1	1	2	0.9	0.3595
cg15658_gh22922	0.921	0.523	0.954	VOID	1	1	1	0	3	0.073	0.605	1	1	2	0.921	0.339
cg15505_gs00225	0.722	0.984	0.962	VOID	1	1	1	0	3	0.522	0.122	1	1	2	0.962	0.322
cg6432_gh15945	VOID	0.83	0.956	0.932	0	1	1	1	3	0.3	0.312	1	1	2	0.932	0.306
cg10466_gs00040	0.905	VOID	0.017	0.995	1	0	1	1	3	0.024	0.572	1	1	2	0.905	0.298
cg8348_at14664	0.914	VOID	0.407	0.922	1	0	1	1	3	0.375	0.171	1	1	2	0.914	0.273
cg6747_gs00451	VOID	0.996	0.015	0.981	0	1	1	1	3	0	0.518	1	1	2	0.981	0.259
cg1842_at28259	0.978	0.528	VOID	0.908	1	1	0	1	3	0.219	0.294	1	1	2	0.908	0.2565
cg14183_gh08353	0.907	0.474	VOID	0.988	1	1	0	1	3	0.344	0.166	1	1	2	0.907	0.255
cg17144_rh31391	VOID	0.963	0.004	0.915	0	1	1	1	3	0.011	0.494	1	1	2	0.915	0.2525
cg4413_re41968	VOID	0.541	0.908	0.95	0	1	1	1	3	0.009	0.451	1	1	2	0.908	0.23
cg9092_lp09580	0.966	VOID	0.395	0.931	1	0	1	1	3	0.155	0.294	1	1	2	0.931	0.2245
cg6634_re27439	0.8	0.998	0.948	VOID	1	1	1	0	3	0.344	0.086	1	1	2	0.948	0.215
cg31607_re27850	0.613	VOID	0.943	0.965	1	0	1	1	3	0.224	0.206	1	1	2	0.943	0.215
cg18315_lp07986	0.99	0.632	VOID	0.945	1	1	0	1	3	VOID	0.192	0	1	1	0.945	0.192
cg13759_at19803	VOID	0.312	0.925	0.99	0	1	1	1	3	0.317	0.065	1	1	2	0.925	0.191
cg11064_lp11945	0.959	VOID	0.006	0.917	1	0	1	1	3	0.229	0.146	1	1	2	0.917	0.1875
cg10939_gh04176	0.346	0.951	0.912	0.99	1	1	1	1	4	0.098	0.276	1	1	2	0.9315	0.187
cg5389_at04467	VOID	0.788	0.941	0.952	0	1	1	1	3	0.314	0.055	1	1	2	0.941	0.1845
cg30411_re06996	0.993	VOID	0.913	0.983	1	0	1	1	3	0.183	VOID	1	0	1	0.983	0.183
cg2086_gh03529	0.998	0.978	0.961	VOID	1	1	1	0	3	0.176	VOID	1	0	1	0.978	0.176
cg4716_gh06388	VOID	0.989	0.472	0.91	0	1	1	1	3	0.125	0.218	1	1	2	0.91	0.1715
re28410_re28410	VOID	0.931	0.758	0.98	0	1	1	1	3	0.19	0.123	1	1	2	0.931	0.1565
cg9376_at13969	VOID	0.257	0.97	0.994	0	1	1	1	3	0.034	0.248	1	1	2	0.97	0.141
cg2750_bs30c10.y1	0.994	VOID	0.188	0.971	1	0	1	1	3	0.142	0.066	1	1	2	0.971	0.104
cg31775_re38252	VOID	0.964	0.834	0.948	0	1	1	1	3	VOID	0.104	0	1	1	0.948	0.104
cg12233_re41295	0.904	VOID	0.195	0.952	1	0	1	1	3	VOID	0.089	0	1	1	0.904	0.089
cg7016_re22192	VOID	0.908	0.657	0.998	0	1	1	1	3	0.115	0.06	1	1	2	0.908	0.0875
cg1980_bs02h03.y1	VOID	0.818	0.978	0.939	0	1	1	1	3	0.092	0.066	1	1	2	0.939	0.079
cg31002_re29447	VOID	0.661	0.973	0.918	0	1	1	1	3	VOID	0.052	0	1	1	0.918	0.052
cg14297_bs30g08.y1	0.964	0.981	0.892	0.076	1	1	1	1	4	0.035	0.01	1	1	2	0.928	0.0225
