# Supplementary material for: Heterochromatin Protein 1 (HP1a) Positively Regulates Euchromatic Gene Expression through RNA Transcript Association and Interaction with hnRNPs in Drosophila
Source: PLoS Genet. 2009 Oct 2;5(10):e1000670. doi: 10.1371/journal.pgen.1000670 (PMC2743825; doi:10.1371/journal.pgen.1000670)
Supplement: Table S3 — Co-localization of HP1 target genes and HP1 immunosignals along polytene chromosomes (green). (0.03 MB XLS) [file pgen.1000670.s006.xls]

## Sheet: Sheet1
Gene	Median Raking IP	Median Ranking Mock	gene name	cytolocical map	HP1 immunopattern
cg10340	0.9	0.498		89D5
cg14297	0.928	0.0225		91D4	91D3-5
cg31002	0.918	0.052		100C3	100B6-9
cg1980 dj	0.939	0.079	don juan	84B2	84B3-6
cg7016	0.908	0.0875		96B1
cg12233 l(1)G156	0.904	0.089		18C8
cg2750	0.971	0.104		11A4	10F10,11
cg31775	0.948	0.104		35B5	35B
cg9376	0.97	0.141		76B9
re28410	0.931	0.1565
cg4716	0.91	0.1715		49F13	49F1-8
cg2086 drpr	0.978	0.176	draper	62B1	62B9
cg30411	0.983	0.183		59D11	59D5-11
cg5389	0.941	0.1845		72D5-72D6	72D7-9
cg10939 Sip1	0.9315	0.187	SRY interacting protein 1	54B6-54B7	54A1,2
cg11064 RfaBp	0.917	0.1875	Retinoid- and fatty-acid binding protein	102D3-102D4
cg13759	0.925	0.191		3A6	2F4-6
cg18315 Aprt	0.945	0.192	Adenine phosphoribosyltransferase	62B9	62B9
cg6634 nmr2	0.948	0.215	neuromancer2	25E2	25D1-5
cg31607	0.943	0.215		28E7	28F5
cg9092	0.931	0.2245		26B2-26B3	26B10,11
cg4413	0.908	0.23		92C1	92C3-6
cg17144	0.915	0.2525		69A2
cg14183	0.907	0.255		76E1	76E1,2
cg1842 Dhc98D	0.908	0.2565	Dynein heavy chain at 89D	98D2-98D3
cg6747 Ir	0.981	0.259	Inwardly rectifying potassium channel	94E4	94E; 95E1,2
cg8348 Dh	0.914	0.273	Diuretic hormone	85E2
cg10466	0.905	0.298		38A3
cg6432	0.932	0.306		95F14	95F
cg15505 Obp99d	0.962	0.322	Odorant-binding protein 99d	99B8	99B6-11
cg15658	0.921	0.339		57C9	57C5-9
cg5258 NHP2	0.9	0.3595		70F6	70F1,2
cg9699	0.911	0.364		15A1	14F4
ld19629	0.963	0.376
cg31921	0.96	0.392		21C1	21B4,5
sd21648	0.97	0.4025
cg32600 dpr8	0.928	0.4035		12E8-12E10
ld33458	0.967	0.405
cg3100 b6	0.926	0.405		2B7	2B
cg6734	0.927	0.4055		33B8-33B9	33B1,2
cg4759 RpL27	0.9155	0.414	Ribosomal protein L27	96E9-96E10	96E1,2
cg14193	0.987	0.419		18A6-18A7	17F1,2
cg6758	0.941	0.4225		58C5
sd01203	0.9355	0.4265
cg14618	0.959	0.435		20B1	20A
gh16843	0.918	0.4455
cg8544 sd	0.916	0.452	scalloped	13F1-13F4	14A1,2
cg2076	0.919	0.459		10A4	10A3-11
cg3997 RpL39	0.924	0.46	Ribosomal protein L39	60B7	60B12,13
cg3344	0.963	0.4695		61C8	61C1-4
cg10423 RpS27	0.915	0.4795	Ribosomal protein S27	96C8
cg8821 vis	0.908	0.4815	vismay	49A12-49A13
cg3221	0.947	0.482		57B5-57B7	57B3
cg7173	0.907	0.4865		78D6
sd27674	0.942	0.489
cg7322	0.964	0.492		17E8-17E9	17F1,2
cg7975 Grx-1	0.92	0.502		57F11	57F3-11
cg6779 RpS3	0.9015	0.51	Ribosomal protein S3	94E13	94E;
cg13098 mRpL51	0.919	0.52	mitochondrial ribosomal protein L51	29D4	29F1,2
cg4111 RpL35	0.9005	0.52	Ribosomal protein L35	5A11	54A1,2
cg3333 Nop6B	0.908	0.521	Nucleolar protein at 6B	60C1-60C2	60B12,13
cg12736	0.921	0.523		43D1	43C; 43E
cg1812	0.928	0.53		19D2
cg31340	0.9	0.533		94E11	94E
cg5744	0.916	0.539		17A1	16E
cg6114	0.928	0.552		72A4-72A5
cg6097 rt	0.971	0.553	rotated abdomen	68C13	68C1,2
cg5077	0.943	0.5535		92E2	92C3-6; 93A6-7
cg7622 RpL36	0.901	0.5535	Ribosomal protein L36	1B12	1B11
cg9682	0.986	0.5575		99E3	99D5,9; 99F
cg13777 milt	0.941	0.589	milt	27D5-27D7	27E1,2
cg7366	0.936	0.593		66B12
cg11175	0.909	0.5945		57A8	57B3
cg12162	0.933	0.5955		83A4	82F
cg33197 mbl	0.944	0.5955	muscleblind	54B4-54B5	54A1,2
cg3249	0.941	0.6		4F9-4F10	4F9,10
cg6983	0.91	0.6065		66C13
cg13037 mRpS34	0.925	0.6085	mitochondrial ribosomal protein S34	72E1-72E2	72D7-9
cg31459	0.952	0.623		92B3	92B4-11
cg2049 Pkn	0.948	0.632	Protein kinase related to protein kinase N	45C1-45C3	45B1,2
cg31721 Trim9	0.905	0.636		31F5-32A
cg12787 hoe1	0.934	0.64	hoepel1	25B3	25B
cg5543	0.968	0.6455		60A2	60B12,13
cg5939 Prm	0.927	0.6535	Paramyosin	66D12-66D14	66D13-15
cg9008	0.907	0.6535		34D1
cg6608	0.936	0.66		86C7	86E12-18
cg11100 Mes2	0.9395	0.6675		80C1
cg9543	0.943	0.6865		26D9
cg32633	0.9075	0.6925		12A4	12A1,2
cg9127 ade2	0.917	0.7175	adenosine 2	26B4-26B5	26B10,11
cg1583	0.925	0.7205		7D16-7D17	7D
cg33092	0.928	0.722		93F14	94A12-16
cg8027	0.919	0.7245		45B4	45B1,2
cg1903 sno	0.938	0.7645	strawberry notch	11E3	11D3-11; 11F7-9
cg9626	0.909	0.777		84F9	84F14-16
cg6693	0.902	0.7815		86D8	86E12-18
cg13189	0.959	0.794		48D1	48C
cg4330	0.9165	0.798		11E1	11D3-11
cg8636	0.9025	0.799		3A7	2F4-6
cg32475 mthl8	0.9005	0.8005	methuselah-like 8	61A5	61A1,3
cg3902	0.93	0.808		75E4	75F1,2
cg10214	0.926	0.8425		95B1
cg6860	0.947	0.861		36C7
cg5837 Hem	0.913	0.8645	HEM-protein	79D4	79 E3
cg3338	0.913	0.867		24E4	24D2,3- 24F3-8
