# Supplementary material for: Heterochromatin Protein 1 (HP1a) Positively Regulates Euchromatic Gene Expression through RNA Transcript Association and Interaction with hnRNPs in Drosophila
Source: PLoS Genet. 2009 Oct 2;5(10):e1000670. doi: 10.1371/journal.pgen.1000670 (PMC2743825; doi:10.1371/journal.pgen.1000670)
Supplement: Table S4 — The 200 most abundant transcripts in the input RNA and their percentile ranking in HP1 IP. Only 6 transcripts (indicated by yellow) are included in the list of the best HP1 binders (IP ranking>0.9). (0.04 MB XLS) [file pgen.1000670.s007.xls]

## Sheet: Top 200 con Ranking
GeneID	median input signal	Median Percentile Ranking IP	Median Percentile Ranking Mock
cg8280_gm14559	16593	0.4035	0.825			0.450315		0.596201
cg4120_xc00001	15491.2	0.2245	0.2605			average Percentile Ranking IP		average Percentile Ranking mock
cg7622_at29875	14348.5	0.901	0.5535
cg2238_re38659	12830	0.607	0.5055			0.4515		0.6085
sd26211_sd26211	12524.2	0.12	0.3555			median Percentile Ranking IP		median Percentil Ranking mock
sd12691_sd12691	7969.5	0.7905	0.466
gh25573_gh25573	7400.5	0.001	0.3675
cg6779_ld47488	7056.75	0.9015	0.51
cg8416_gh20776	6798.5	0.6905	0.7655
rh36841_rh36841	6232.75	0.5625	0.654
lp10071_lp10071	6091.75	0.5605	0.6365
cg16901_ld09564	6054	0.752	0.372
cg16901_ld09691	6046.5	0.613	0.3845
cg8472_ld01127	5882	0.6335	0.3165
cg8415_gm14585	5810	0.6035	0.8125
sd27140_sd27140	5426.25	0.122	0.615
cg4111_re09547	5116.5	0.9005	0.52
cg3305_re72002	4829.5	0.413	0.4755
cg1483_ld12965	4818.5	0.023	0.3615
ld02060_ld02060	4795.75	0.014	0.3975
cg31605_ld19437	4602.5	0.343	0.6185
ld18978_ld18978	4515.5	0.281	0.501
cg5738_ld14505	4510	0.616	0.626
gm03761_gm03761	4324.5	0.5935	0.423
gm08252_gm08252	4046	0.0625	0.512
cg9075_gm14109	4033.5	0.638	0.8235
cg17870_ld18434	3760.25	0.533	0.5205
ld05560_ld05560	3717.75	0.49	0.488
gh16768_gh16768	3622.25	0.7925	0.5415
cg2216_ld25232	3599.75	0.563	0.7905
cg11071_rh54729	3553.25	0.566	0.4035
cg6998_ld24056	3490	0.406	0.7325
cg5014_ld30122	3451	0.3545	0.5385
cr30425_re63504	3434	0.8945	0.5715
cg7425_gh14739	3410.75	0.3515	0.769
cg10539_re65159	3355.25	0.359	0.4135
cg8669_gh11210	3346.75	0.163	0.7025
cg3395_ld32106	3279	0.5895	0.706
cg2168_ld15928	3269.5	0.617	0.4665
cg5170_ld29992	3228.75	0.222	0.7445
cg6467_lp10918	3184.25	0.6095	0.7775
ld14406_ld14406	3137.25	0.207	0.678
sd01203_sd01203	3126.75	0.9355	0.4265
cg4759_at27980	2996.75	0.9155	0.414
cg32477_at25528	2967	0.19	0.4935
sd05740_sd05740	2948.75	0.823	0.533
cg4494_ld07775	2937.5	0.828	0.677
cg8582_ld12912	2935.75	0.215	0.6515
cg8385_ld24904	2794.5	0.523	0.5565
cg31287_bs24f08,y1	2787.75	0.7475	0.4635
ld14268_ld14268	2780.25	0.535	0.586
cg18316_gh26082	2753.75	0.461	0.6865
cg8223_ld44305	2721.75	0.4165	0.754
cg5920_ld24077	2696.5	0.6165	0.776
rh01124_rh01124	2695.75	0.1755	0.1725
cg5166_ld22183	2691.5	0.4615	0.5995
cg1404_ld32416	2675.5	0.477	0.688
cg7958_ld16921	2660.25	0.324	0.685
cg5277_gm13959	2656	0.3545	0.806
cg6418_ld32732	2655.75	0.5125	0.665
cg10798_ld32539	2641.25	0.3235	0.588
cg5014_gm03307	2563.25	0.3025	0.4395
cg14066_gm07509	2544.75	0.5385	0.6905
cg10019_rh41515	2542	0.174	0.3875
cg17950_ld24628	2522.5	0.583	0.715
cg3139_gh17619	2498.75	0.496	0.693
cg6340_gh25653	2472.5	0.7265	0.711
msp_50ngul_msp_50ngul	2466.18	0.648
cg9537_ld31537	2444	0.7565	0.5955
cg17759_ld13901	2414.25	0.406	0.736
cg5384_ld40495	2398.75	0.4395	0.537
cg12358_ld15606	2340.75	0.3865	0.569
cg3644_gm13744	2305	0.639	0.6825
cg8261_ld03453	2268.75	0.624	0.552
cg4878_at09438	2251.5	0.395	0.6065
cg31605_gh21853	2220.25	0.0915	0.363
cg11138_re48052	2217.75	0.2435	0.492
cg32672_ld05816	2180.25	0.673	0.7785
cg17018_re34808	2180	0.111	0.727
cg2746_ld16326	2134.5	0.739	0.675
cg10161_gm13889	2115	0.5705	0.7875
cg1404_gm14354	2103.75	0.4865	0.546
cg2248_ld34217	2092.5	0.281	0.486
cg8552_ld21041	2088.75	0.201	0.8145
cg9553_ld15851	2073.25	0.777	0.4835
cg2989_lp07787	2004.25	0.72	0.506
cg32767_ld34931	2003	0.648	0.705
cg11396_re19263	1981	0.265	0.54
cg3203_gm02242	1957.25	0.7155	0.644
cg8472_ld02334	1949.25	0.324	0.365
cg2081_rh70969	1942.25	0.529	0.454
cg9769_ld47792	1940.75	0.4825	0.629
rh25161_rh25161	1918.5	0.0965	0.1965
cg18809_gh15549	1879	0.409	0.7275
cg17278_sd04019	1857.5	0.5515	0.5465
cg8029_ld09158	1857.25	0.283	0.508
cg33187_bs03f08,y1	1855.75	0.621	0.335
cg4466_gm13686	1854	0.622	0.498
cg2457_gh09956	1850.75	0.839	0.5595
cg12070_gh08312	1835.5	0.418	0.6595
cg2993_ld29844	1828.25	0.3145	0.766
cg15009_sd07266	1820.75	0.1585	0.6955
cg32555_ld41365	1802.75	0.129	0.4235
cg7054_gh14779	1796	0.663	0.8495
cg9310_re09535	1782.75	0.366	0.564
cg5119_ld24412	1780.25	0.2955	0.565
cg9653_sd02279	1776	0.365	0.6665
cg5708_sd19739	1772	0.529	0.5685
cg30440_ld43457	1771	0.088	0.5835
cg6946_at27789	1767.75	0.165	0.446
re59708_re59708	1759.25	0.533	0.284
cg31136_ld43943	1756.75	0.4	0.6735
cg16983_hl01263	1749.5	0.247	0.8675
ld33883_ld33883	1732.25	0.669	0.3785
lp04961_lp04961	1730.25	0.711	0.3805
cg18445_sd07362	1715.5	0.189	0.7035
cg1630_re35745	1709.25	0.3545	0.669
cg17018_re40762	1708.75	0.143	0.5285
cg31363_ld21358	1707.5	0.412	0.5625
cg9745_ld34139	1694.5	0.688	0.733
cg17337_re11562	1686.5	0.175	0.5125
cg13037_rh64455	1668.5	0.925	0.6085
cg13363_ld36415	1640	0.6425	0.777
cg3320_re66843	1635.75	0.6085	0.6445
cg7224_gh18422	1634.75	0.6655	0.619
cg11844_sd06613	1634.5	0.4195	0.784
cg5547_sd08668	1631	0.3195	0.6135
cg1681_gh16740	1611.25	0.7655	0.609
cg9124_gm14618	1605	0.463	0.778
cr31969_lp03459	1605	0.443	0.726
cg31794_sd04793	1588.5	0.288	0.655
cg8759_gh11940	1580.5	0.2665	0.8375
cg11624_at20865	1563	0.332	0.7335
cg7594_lp12032	1560.75	0.2425	0.361
cg9983_ld38464	1549.25	0.174	0.8765
cg5915_gh03685	1547.75	0.256	0.6175
cg10328_re44625	1547	0.384	0.467
cg1743_gh14412	1526.5	0.588	0.5405
cg1539_gh23271	1524.25	0.401	0.593
cg3989_hl08006	1524.25	0.466	0.8575
cg12236_ld13607	1517.25	0.1705	0.3675
cg10578_sd08787	1494	0.5665	0.705
cg5784_ld13195	1481.25	0.2125	0.5205
cg3249_ld28079	1480.5	0.4815	0.6685
cg7456_ld35507	1476.5	0.2025	0.7345
cg17946_at30355	1472	0.3465	0.304
cg6315_ld21616	1467.5	0.229	0.765
cg8426_ld13864	1466	0.1795	0.513
cg7700_rh54060	1465.25	0.201	0.3435
cg4799_lp03126	1462	0.347	0.66
cg6134_sd07354	1459.75	0.4105	0.7825
cg10377_ld46853	1459.25	0.35	0.557
sd06908_sd06908	1456.75	0.2515	0.441
cg4143_gh10148	1450.5	0.533	0.7035
cg9805_re65203	1445.5	0.49	0.517
cg3798_gh26622	1432	0.5955	0.7365
sd27223_sd27223	1430.25	0.07	0.678
cg4675_hl01706	1420.25	0.624	0.5895
gh03753_gh03753	1411.75	0.129	0.505
cg6340_sd07644	1409.25	0.472	0.467
cg14938_ld16361	1406	0.18	0.769
cg13585_at28250	1402.25	0.6065	0.726
cg17521_re02339	1400.25	0.7865	0.634
cg11024_gm02967	1400	0.55	0.8725
cg18660_hl01989	1394.5	0.2685	0.629
cg4354_re37385	1390	0.4805	0.439
cg5575_gh12495	1386.25	0.329	0.706
ld38157_ld38157	1386.25	0.435	0.414
cg14230_ld33215	1378	0.834	0.747
cg1244_ld22412	1373.5	0.399	0.6475
cg8977_ld20933	1370.75	0.555	0.7975
cg10840_at30361	1369.25	0.5885	0.703
cg13383_ld10247	1364.75	0.296	0.4775
cg12254_ld07688	1358.25	0.5385	0.559
cg4280_re02070	1354.5	0.534	0.663
cg2028_ld05574	1351.75	0.396	0.479
cg2083_hl03404	1350.25	0.6615	0.6665
cg2947_gm09909	1344	0.5235	0.69
cg15099_sd01562	1337.5	0.188	0.377
cg10077_hl07910	1334.5	0.334	0.432
cg1828_at29108	1328.5	0.65	0.6415
cg7726_ld17235	1325.25	0.6715	0.6845
cg17489_re33114	1320.25	0.314	0.5845
cg3365_gh16240	1319.25	0.4175	0.6595
cg1088_gh03683	1314.25	0.3695	0.5595
cg6341_ld24492	1308	0.5465	0.734
cg15478_sd03340	1304.5	0.46	0.735
cg1877_ld20253	1287.75	0.227	0.8225
cg8817_gm02019	1284.25	0.558	0.634
cg8922_gm13047	1271	0.588	0.785
cg15012_gh03029	1265.5	0.597	0.7925
cg31992_ld47780	1262.75	0.1965	0.5225
cg5522_ld04722	1256	0.124	0.708
cg11242_ld45244	1255.5	0.115	0.8175
cg12206_re48393	1242.5	0.301	0.483
cg6332_bs20b09,y1	1235	0.121	0.514
cg15711_bs35c04,y1	1234.75	0.84	0.4505
gh19261_gh19261	1230.5	0.8155	0.5325
cg5502_ld21756	1227.25	0.331	0.5235
cg7832_ld12755	1226.75	0.492	0.6875
