# Supplementary material for: Heterochromatin Protein 1 (HP1a) Positively Regulates Euchromatic Gene Expression through RNA Transcript Association and Interaction with hnRNPs in Drosophila
Source: PLoS Genet. 2009 Oct 2;5(10):e1000670. doi: 10.1371/journal.pgen.1000670 (PMC2743825; doi:10.1371/journal.pgen.1000670)
Supplement: Table S5 — Log2 HP1-Dam/Dam ratios for all probes representing the coding regions of 21 genes of chromosome 2 which show high MP ranks for HP1 RNA binding. Average values are indicated. (0.49 MB XLS) [file pgen.1000670.s008.xls]

## Sheet: Sheet1
GeneID	value1	ch1_sig1 Cy3 EXP	ch2_sig1 Cy5 CONTROL	value2	ch1_sig2 Cy3 EXP	ch2_sig2 Cy5 CONTROL	value3	ch1_sig3 Cy5 EXP	ch2_sig3 Cy3 CONTROL	Gene Associated	Median Log2R	Direction	PROBE_ID	CHR	START_R3	END_R3	START_R4	END_R4
1883_0252_0598	-0.530443	556.33	1013.67	-0.535304	519.11	767.44	-0.92386	1005	8913	cg31921	-0.535304	[-]	DMEL00P000003415	2L	329554	329613	329554	329613
1883_0754_0994	-0.100368	322.89	436.67	-0.000916753	583.67	595.78	-1.32082	456	5325	cg31921	-0.100368	[-]	DMEL00P000003416	2L	329654	329713	329654	329713
1883_0450_0920	-0.309712	247.44	386.89	0.169778	355.44	322.33	-1.32479	224	2623	cg31921	-0.309712	[-]	DMEL00P000003417	2L	329754	329813	329754	329813
1883_0069_0213	-0.135259	194.56	269.56	0.241923	241	207.89	-0.648538	183	1341	cg31921	-0.135259	[-]	DMEL00P000003418	2L	329854	329913	329854	329913
1883_0564_0984	0.0953467	416	491.22	0.0884525	369.78	354.78	-1.24431	282	3123	cg31921	0.0884525	[-]	DMEL00P000003419	2L	329954	330013	329954	330013
1883_0126_0772	0.374802	344	334.67	0.189704	468.22	418.78	0.992682	126	296	cg31921	0.374802	[-]	DMEL00P000003420	2L	330054	330113	330054	330113
1883_0431_0529	0.166127	607	682.44	-0.365422	973	1278.67	-0.62234	250	1799	cg31921	-0.365422	[-]	DMEL00P000003421	2L	330154	330213	330154	330213
1883_0192_0426	-0.0504124	535.33	699.33	-0.0175664	811.44	837.89	-1.51017	279	3715	cg31921	-0.0504124	[-]	DMEL00P000003422	2L	330254	330313	330254	330313
1883_0535_0251	-0.481862	760.11	1339.11	-0.764431	1484.78	2572.89	-2.09531	246	4914	cg31921	-0.764431	[-]	DMEL00P000003423	2L	330354	330413	330354	330413
1883_0379_0109	-0.42289	1593.44	2694.78	-0.822178	4520.56	8153.33	-1.4073	406	5034	cg31921	-0.822178	[-]	DMEL00P000003424	2L	330454	330513	330454	330513
1883_0728_0196	0.0917438	198.89	235.44	0.0572792	294.78	289	-0.0692383	157	770	cg31921	0.0572792	[-]	DMEL00P000003425	2L	330554	330613	330554	330613
1883_0243_0129	-0.334984	723.56	1151.33	-0.222935	2039	2427.56	0.404738	209	738	cg31921	-0.222935	[-]	DMEL00P000003426	2L	330654	330713	330654	330713
1883_0734_0208	-0.22094	1326.22	1949.89	-0.0199026	4253.89	4399.67	-1.7742	480	7675	cg31921	-0.22094	[-]	DMEL00P000003427	2L	330754	330813	330754	330813
1883_0336_0944	-1.57705	490.67	1846.78	-1.46773	372.78	1051.78	-1.57332	428	5954	cg31921	-1.57332	[-]	DMEL00P000003428	2L	330854	330913	330854	330913
1883_0095_0587	-0.129197	247	340.78	-0.161508	407.56	465	-1.38948	235	2878	cg31921	-0.161508	[-]	DMEL00P000003429	2L	330954	331013	330954	331013
1883_0442_0030	-0.06477	1764.33	2327.89	0.394216	3321.89	2578.44	-1.57395	266	3702	cg31921	-0.06477	[-]	DMEL00P000003430	2L	331054	331113	331054	331113
1883_0517_0935	0.392956	427.11	410.33	0.317305	414.89	339.67	-1.10961	298	3006	cg31921	0.317305	[-]	DMEL00P000003431	2L	331154	331213	331154	331213
1883_0439_0131	-0.362294	1586.56	2572.78	-0.676196	1231.67	2007.67	-2.47439	510	13249	cg31921	-0.676196	[-]	DMEL00P000003432	2L	331254	331313	331254	331313
1883_0577_0879	-0.605921	682.78	1310.89	-0.701805	542.89	900.78	-2.15551	577	12017	cg31921	-0.701805	[-]	DMEL00P000003433	2L	331354	331413	331354	331413
1883_0311_0721	-0.112347	330.89	451.22	0.132021	403.44	375.56	-2.25006	257	5715	cg31921	-0.112347	[-]	DMEL00P000003434	2L	331454	331513	331454	331513
1883_0202_0140	0.00211055	285	359	0.22251	539.22	471.44	-0.348257	163	970	cg31921	0.00211055	[-]	DMEL00P000003435	2L	331554	331613	331554	331613
1883_0336_1014	-0.314195	1363	2137.78	-0.725313	2670.11	4503.11	-1.73575	239	3721	cg31921	-0.725313	[-]	DMEL00P000003436	2L	331654	331713	331654	331713
1883_0316_0634	0.0769837	449.11	537.11	0.282173	506.89	425.22	-2.20209	198	4259	cg31921	0.0769837	[-]	DMEL00P000003437	2L	331754	331813	331754	331813
1883_0761_0779	0.246272	472.22	502.22	-0.224342	510	607.78	-0.102333	219	1099	cg31921	-0.102333	[-]	DMEL00P000003438	2L	331854	331913	331854	331913
1883_0591_0175	0.26973	697.33	729.67	-0.178628	943.22	1089	-1.97684	257	4729	cg31921	-0.178628	[-]	DMEL00P000003439	2L	331954	332013	331954	332013
1883_0275_0791	0.0707514	456.89	548.78	-0.11012	1150.56	1266.78	0.0863551	263	1158	cg31921	0.0707514	[-]	DMEL00P000003440	2L	332054	332113	332054	332113
1883_0183_0101	0.148177	212.78	242.22	0.796018	359.89	211.44	0.0310839	160	732	cg31921	0.148177	[-]	DMEL00P000003441	2L	332154	332213	332154	332213
1883_0767_0893	0.746137	235.78	177.33	0.492748	332.89	241.33	0.0892269	175	769	cg31921	0.492748	[-]	DMEL00P000003442	2L	332254	332313	332254	332313
1883_0382_0578	-0.189218	279.11	401.44	0.733891	383.67	235.33	1.99097	125	147	cg3338	0.733891	[-]	DMEL00P000043930	2L	4382894	4382953	4390325	4390384
1883_0712_0630	-0.0839655	938.44	1254.78	-0.516161	998.78	1457.11	0.749894	168	467	cg3338	-0.0839655	[-]	DMEL00P000043931	2L	4382994	4383053	4390425	4390484
1883_0744_0474	0.187138	797.11	883.22	0.300372	693.33	574.33	0.697609	136	392	cg3338	0.300372	[-]	DMEL00P000043932	2L	4383094	4383153	4390525	4390584
1883_0492_0808	-0.370259	1854.89	3024.56	-0.684821	799.89	1311.67	0.260895	304	1186	cg3338	-0.370259	[-]	DMEL00P000043933	2L	4383194	4383253	4390625	4390684
1883_0405_0055	-0.13415	285	394.56	0.142526	351.44	324.78	0.660727	279	825	cg3338	0.142526	[-]	DMEL00P000043934	2L	4383294	4383353	4390725	4390784
1883_0456_0872	0.178651	380.22	423.78	-0.0865514	442.22	479	-0.192964	518	2768	cg3338	-0.0865514	[-]	DMEL00P000043935	2L	4383394	4383453	4390825	4390884
1883_0335_0009	-0.313552	6206.89	9730.78	-0.386746	1345.11	1794	-0.0812113	439	2171	cg3338	-0.313552	[-]	DMEL00P000043936	2L	4383494	4383553	4390925	4390984
1883_0122_0010	-0.0258564	541.67	695.67	-0.373944	1089.56	1440.33	0.135887	169	719	cg3338	-0.0258564	[-]	DMEL00P000043937	2L	4383594	4383653	4391025	4391084
1883_0511_0575	0.0964918	751.11	886.22	-0.169908	2079.22	2386.11	0.693073	175	506	cg3338	0.0964918	[-]	DMEL00P000043938	2L	4383694	4383753	4391125	4391184
1883_0133_0773	-0.0653746	679.56	897	0.0556431	456.33	447.89	0.623683	177	537	cg3338	0.0556431	[-]	DMEL00P000043939	2L	4383794	4383853	4391225	4391284
1883_0078_0690	-0.166118	458.67	649.22	-0.262014	965	1180.44	1.27863	164	316	cg3338	-0.166118	[-]	DMEL00P000043940	2L	4383894	4383953	4391325	4391384
1883_0740_0644	0.0412964	760.44	932.22	-0.476739	2151.44	3054.11	1.82047	238	315	cg3338	0.0412964	[-]	DMEL00P000043941	2L	4383994	4384053	4391425	4391484
1883_0223_0023	-0.300231	621.89	966	-0.75382	1703.67	2930.56	0.859062	149	384	cg3338	-0.300231	[-]	DMEL00P000043942	2L	4384094	4384153	4391525	4391584
1883_0334_0148	-0.316332	646.89	1016.11	-0.269553	1099.22	1351.67	0.177946	764	3157	cg3338	-0.269553	[-]	DMEL00P000043943	2L	4384194	4384253	4391625	4391684
1883_0210_0662	-0.197679	371.33	537.22	-0.143928	321.67	362.56	0.295245	966	3680	cg3338	-0.143928	[-]	DMEL00P000043944	2L	4384294	4384353	4391725	4391784
1883_0449_0271	-0.338885	1751.44	2794.44	-0.0961575	687	749.11	0.801482	302	810	cg3338	-0.0961575	[-]	DMEL00P000043945	2L	4384394	4384453	4391825	4391884
1883_0658_0650	0.107467	445.89	522.11	-0.252636	544.89	662.22	1.02727	310	711	cg3338	0.107467	[-]	DMEL00P000043946	2L	4384494	4384553	4391925	4391984
1883_0733_0065	0.696393	394.78	307.33	0.252518	549	470.11	0.690877	192	556	cg3338	0.690877	[-]	DMEL00P000043947	2L	4384594	4384653	4392025	4392084
1883_0148_0116	-0.195231	520.67	752	-0.0821845	511.78	552.67	-0.121051	179	910	cg3338	-0.121051	[-]	DMEL00P000043948	2L	4384694	4384753	4392125	4392184
1883_0514_0602	-0.529722	1245.67	2268.56	-0.496973	1547.56	2227.89	1.82689	170	224	cg3338	-0.496973	[-]	DMEL00P000043949	2L	4384794	4384853	4392225	4392284
1883_0713_0253	0.519247	456.22	401.56	0.285808	644.67	539.44	0.483458	195	652	cg3338	0.483458	[-]	DMEL00P000043950	2L	4384894	4384953	4392325	4392384
1883_0326_0860	-0.0018294	386.44	488.11	-0.0833634	456.67	493.56	-0.548439	349	2386	cg3338	-0.0833634	[-]	DMEL00P000043951	2L	4384994	4385053	4392425	4392484
1883_0628_0580	0.130798	481.22	554.44	0.124805	477.67	446.89	0.105328	301	1308	cg3338	0.124805	[-]	DMEL00P000043952	2L	4385094	4385153	4392525	4392584
1883_0644_0618	-0.0438915	885.67	1151.78	-0.808774	2388.33	4267.78	-0.0936058	500	2494	cg3338	-0.0936058	[-]	DMEL00P000043953	2L	4385194	4385253	4392625	4392684
1883_0515_0709	0.209227	218.11	238	0.878159	308.11	171	0.751749	210	583	cg3338	0.751749	[-]	DMEL00P000043954	2L	4385294	4385353	4392725	4392784
1883_0204_0352	-0.393429	393.22	651.56	-0.623165	376.78	592	-0.239	888	4899	cg3338	-0.393429	[-]	DMEL00P000043955	2L	4385394	4385453	4392825	4392884
1883_0445_0463	-0.615071	1170.89	2262.33	-0.755122	1232.44	2121.89	0.0543849	881	3966	cg3338	-0.615071	[-]	DMEL00P000043956	2L	4385494	4385553	4392925	4392984
1883_0737_0613	-0.450802	549.11	946.78	-0.509294	855.78	1242.56	0.244295	1513	5971	cg3338	-0.450802	[-]	DMEL00P000043957	2L	4385594	4385653	4393025	4393084
1883_0361_0031	-0.453614	1306.33	2256.78	-0.275832	1372.44	1695	-0.527732	1093	7366	cg3338	-0.453614	[-]	DMEL00P000043958	2L	4385694	4385753	4393125	4393184
1883_0682_0276	-0.145192	522	728.22	0.21434	439.89	386.78	0.1166	1556	6709	cg3338	0.1166	[-]	DMEL00P000043959	2L	4385794	4385853	4393225	4393284
1883_0290_0174	-1.09469	1870.89	5040.44	-0.632427	4522.78	7152	-0.43681	1929	12206	cg3338	-0.632427	[-]	DMEL00P000043960	2L	4385894	4385953	4393325	4393384
1883_0548_0708	-0.554297	623.56	1155.11	-0.352953	672.89	876.67	-0.0178914	2599	12301	cg3338	-0.352953	[-]	DMEL00P000043961	2L	4385994	4386053	4393425	4393484
1883_0162_0066	-0.310662	692.33	1083.22	-0.863126	945.22	1753.89	-0.947709	182	1641	cg12787 hoe1	-0.863126	[-]	DMEL00P000049186	2L	4908727	4908786	4916158	4916217
1883_0250_0702	0.555331	219	188	-0.0949877	273	297.44	1.22486	143	286	cg12787 hoe1	0.555331	[-]	DMEL00P000049187	2L	4908827	4908886	4916258	4916317
1883_0258_0902	0.211261	290	316	0.442988	265.78	199.44	-0.36349	213	1281	cg12787 hoe1	0.211261	[-]	DMEL00P000049188	2L	4908927	4908986	4916358	4916417
1883_0446_0044	0.566947	332.33	283	0.61737	390.67	259.78	-0.960815	243	2211	cg12787 hoe1	0.566947	[-]	DMEL00P000049189	2L	4909027	4909086	4916458	4916517
1883_0261_0791	0.560422	276.67	236.67	0.397223	419.44	324.89	-1.23394	206	2265	cg12787 hoe1	0.397223	[-]	DMEL00P000049190	2L	4909127	4909186	4916558	4916617
1883_0287_0185	0.0769735	421.89	504.56	0.170716	745.56	675.67	0.686358	305	886	cg12787 hoe1	0.170716	[-]	DMEL00P000049191	2L	4909227	4909286	4916658	4916717
1883_0029_0375	0.725489	187	142.67	0.811069	219	127.33	1.25783	177	346	cg12787 hoe1	0.811069	[-]	DMEL00P000049192	2L	4909327	4909386	4916758	4916817
1883_0732_0310	0.0716106	379.78	455.89	0.115129	500.67	471.56	1.35996	330	601	cg12787 hoe1	0.115129	[-]	DMEL00P000049193	2L	4909427	4909486	4916858	4916917
1883_0189_0609	0.13826	559.33	641.11	0.0236961	735.33	737.89	0.414755	225	789	cg12787 hoe1	0.13826	[-]	DMEL00P000049194	2L	4909527	4909586	4916958	4917017
1883_0666_0386	-0.269025	1803.11	2740.89	-0.0761703	831.11	893.78	0.409088	513	1806	cg12787 hoe1	-0.0761703	[-]	DMEL00P000049195	2L	4909627	4909686	4917058	4917117
1883_0632_0378	0.285326	249.67	258.44	0.844101	284.89	161.89	1.5695	160	252	cg12787 hoe1	0.844101	[-]	DMEL00P000049196	2L	4909727	4909786	4917158	4917217
1883_0524_0946	0.0122255	1237.56	1548	-0.410418	1968.44	2668.78	1.18746	495	1016	cg12787 hoe1	0.0122255	[-]	DMEL00P000049197	2L	4909827	4909886	4917258	4917317
1883_0312_0070	0.418795	538.33	508	-0.49138	1155.78	1657.44	1.41538	194	340	cg12787 hoe1	0.418795	[-]	DMEL00P000049198	2L	4909927	4909986	4917358	4917417
1883_0452_0426	-0.0355148	405.11	523.78	0.577668	463.78	317	0.556415	263	836	cg12787 hoe1	0.556415	[-]	DMEL00P000049199	2L	4910027	4910086	4917458	4917517
1883_0638_0040	0.454271	266.33	245.22	0.439808	340.11	255.78	1.18108	211	435	cg12787 hoe1	0.454271	[-]	DMEL00P000049200	2L	4910127	4910186	4917558	4917617
1883_0109_0283	0.0328772	436.22	537.89	0.196861	367.67	327.22	1.05582	181	407	cg12787 hoe1	0.196861	[-]	DMEL00P000049201	2L	4910227	4910286	4917658	4917717
1883_0017_0479	0.387518	470.56	453.78	0.408919	435.44	334.56	1.17015	207	430	cg12787 hoe1	0.408919	[-]	DMEL00P000049202	2L	4910327	4910386	4917758	4917817
1883_0397_0763	-0.341478	716	1144.44	-0.0948365	423.78	461.67	0.81366	235	625	cg12787 hoe1	-0.0948365	[-]	DMEL00P000049203	2L	4910427	4910486	4917858	4917917
1883_0376_0250	0.321032	723.89	731	-0.279598	991	1227.11	1.02576	223	512	cg12787 hoe1	0.321032	[-]	DMEL00P000049204	2L	4910527	4910586	4917958	4918017
1883_0018_0214	0.470093	230.11	209.56	0.963549	262.11	137.11	1.15576	265	556	cg12787 hoe1	0.963549	[-]	DMEL00P000049205	2L	4910627	4910686	4918058	4918117
1883_0296_0906	-2.55234	211.33	1563.78	0.408277	285.78	219.67	1.71518	118	168	cg12787 hoe1	0.408277	[-]	DMEL00P000049206	2L	4910727	4910786	4918158	4918217
1883_0563_0773	0.310989	4562.67	4639.67	0.0595784	2550.89	2496.89	0.226205	9362	37413	cg12787 hoe1	0.226205	[-]	DMEL00P000049207	2L	4910827	4910886	4918258	4918317
1883_0013_0207	-0.14129	1242.89	1729.22	-0.698621	1736.22	2874.44	-1.3976	1703	20974	cg12787 hoe1	-0.698621	[-]	DMEL00P000049208	2L	4910927	4910986	4918358	4918417
1883_0121_0999	-0.197789	11597.6	16780	-0.586421	12997.6	19908.3	0.264224	13977	54403	cg12787 hoe1	-0.197789	[-]	DMEL00P000049209	2L	4911027	4911086	4918458	4918517
1883_0241_0165	-0.392811	8209.11	13596.6	-0.847769	3796.22	6969.44	0.0846125	10809	47650	cg12787 hoe1	-0.392811	[-]	DMEL00P000049210	2L	4911127	4911186	4918558	4918617
1883_0160_0096	-0.167895	8231.89	11666.1	-0.265325	3474.89	4260.44	-0.853967	5970	50442	cg12787 hoe1	-0.265325	[-]	DMEL00P000049211	2L	4911227	4911286	4918658	4918717
1883_0020_0820	0.0851235	4250.89	5055.22	0.100803	2459.44	2339.56	-0.407151	5702	35346	cg12787 hoe1	0.0851235	[-]	DMEL00P000049212	2L	4911327	4911386	4918758	4918817
1883_0026_0914	0.271568	8149.89	8517	-0.0646814	7270.56	7756.78	0.322558	14745	55118	cg12787 hoe1	0.271568	[-]	DMEL00P000049213	2L	4911427	4911486	4918858	4918917
1883_0297_0899	0.302777	10718.8	10961.9	-0.245856	3339.22	4039.22	0.119263	10838	46644	cg12787 hoe1	0.119263	[-]	DMEL00P000049214	2L	4911527	4911586	4918958	4919017
1883_0517_0791	0.403659	10220.6	9746.44	-0.0225614	7113.22	7370.56	0.301665	13911	52759	cg12787 hoe1	0.301665	[-]	DMEL00P000049215	2L	4911627	4911686	4919058	4919117
1883_0132_0410	-0.0772423	8980.56	11952	-0.0352999	12782.1	13362	-0.0683624	11876	58210	cg12787 hoe1	-0.0683624	[-]	DMEL00P000049216	2L	4911727	4911786	4919158	4919217
1883_0206_0724	0.206038	12178.6	13318.6	-0.0487274	8980.78	9476	0.270279	13575	52617	cg12787 hoe1	0.206038	[-]	DMEL00P000049217	2L	4911827	4911886	4919258	4919317
1883_0328_0842	-0.298115	14517.7	22517.7	0.155589	15616.9	14302.1	0.542953	19347	62075	cg12787 hoe1	0.155589	[-]	DMEL00P000049218	2L	4911927	4911986	4919358	4919417
1883_0179_0485	0.604726	4389.11	3641	0.376412	2100.67	1650.78	-0.0834112	11226	55601	cg12787 hoe1	0.376412	[-]	DMEL00P000049219	2L	4912027	4912086	4919458	4919517
1883_0537_0913	0.378264	8416.11	8168.22	0.374248	6532	5140.78	0.954812	17144	41346	cg12787 hoe1	0.378264	[-]	DMEL00P000049220	2L	4912127	4912186	4919558	4919617
1883_0571_0563	0.636284	2438.11	1978.78	-0.60717	3224.89	5011.11	0.642888	9644	28872	cg12787 hoe1	0.636284	[-]	DMEL00P000049221	2L	4912227	4912286	4919658	4919717
1883_0196_0250	0.458621	2027.67	1861.33	0.148483	2697.33	2482.44	-0.806104	3302	26989	cg12787 hoe1	0.148483	[-]	DMEL00P000049222	2L	4912327	4912386	4919758	4919817
1883_0357_0455	0.212141	8916.11	9709.56	-1.07906	3890.11	8383.67	-0.573925	7642	53177	cg12787 hoe1	-0.573925	[-]	DMEL00P000049223	2L	4912427	4912486	4919858	4919917
1883_0067_0881	-0.273741	9143.78	13944.9	-0.591736	5385.89	8280	-0.028819	11353	54142	cg12787 hoe1	-0.273741	[-]	DMEL00P000049224	2L	4912527	4912586	4919958	4920017
1883_0527_0119	-0.0670717	9105.22	12032.8	-0.864043	6233.89	11574.6	-0.0591941	9933	48378	cg12787 hoe1	-0.0670717	[-]	DMEL00P000049225	2L	4912627	4912686	4920058	4920117
1883_0306_0900	-0.521865	8361.56	15145	-0.621245	8012	12571.8	-0.0867756	8746	43419	cg12787 hoe1	-0.521865	[-]	DMEL00P000049226	2L	4912727	4912786	4920158	4920217
1883_0394_0154	-0.338396	5719.44	9122.33	-0.190168	3798.67	4421	0.034452	9964	45479	cg12787 hoe1	-0.190168	[-]	DMEL00P000049227	2L	4912827	4912886	4920258	4920317
1883_0547_0453	-0.396324	10814.2	17955	-0.18246	11406	13203.9	0.0953487	14909	65237	cg12787 hoe1	-0.18246	[-]	DMEL00P000049228	2L	4912927	4912986	4920358	4920417
1883_0133_0207	0.0116075	5620	7032.78	-0.204821	6099.11	7170.78	-0.433779	6919	43689	cg12787 hoe1	-0.204821	[-]	DMEL00P000049229	2L	4913027	4913086	4920458	4920517
1883_0059_0479	-0.206082	13527	19684.5	-1.20931	7827.22	18462.5	-0.593176	8539	60217	cg12787 hoe1	-0.593176	[-]	DMEL00P000049230	2L	4913127	4913186	4920558	4920617
1883_0280_0630	-0.375302	12094.1	19789.5	-0.203278	11616	13642.4	-0.016486	10065	47591	cg12787 hoe1	-0.203278	[-]	DMEL00P000049231	2L	4913227	4913286	4920658	4920717
1883_0165_0049	0.0340982	6094.11	7508.11	-0.0116695	4043.78	4158.56	-0.90142	5585	48767	cg12787 hoe1	-0.0116695	[-]	DMEL00P000049232	2L	4913327	4913386	4920758	4920817
1883_0351_0345	-0.466422	7033.11	12258.6	-0.0102693	6690.11	6873.33	-0.911557	6523	57359	cg12787 hoe1	-0.466422	[-]	DMEL00P000049233	2L	4913427	4913486	4920858	4920917
1883_0155_0613	-0.564691	2998	5593.78	-0.177987	1943.22	2242.56	-0.925969	5804	51549	cg12787 hoe1	-0.564691	[-]	DMEL00P000049234	2L	4913527	4913586	4920958	4921017
1883_0227_0673	-0.096837	6640.11	8958	-0.460724	6379	8955.44	-0.850903	6807	57392	cg12787 hoe1	-0.460724	[-]	DMEL00P000049235	2L	4913627	4913686	4921058	4921117
1883_0719_0781	0.260544	4424.78	4659.56	-0.101853	3722.11	4074.67	0.321397	12429	46498	cg12787 hoe1	0.260544	[-]	DMEL00P000049236	2L	4913727	4913786	4921158	4921217
1883_0193_0397	-0.265448	4005.22	6073.22	-0.703509	2779.33	4617	-0.686382	7644	57503	cg12787 hoe1	-0.686382	[-]	DMEL00P000049237	2L	4913827	4913886	4921258	4921317
1883_0476_0646	-0.571152	9229	17297.1	-0.728214	4724.78	7984.33	-0.571133	6590	45768	cg12787 hoe1	-0.571152	[-]	DMEL00P000049238	2L	4913927	4913986	4921358	4921417
1883_0556_0336	-0.509519	5800.78	10417.2	-1.18255	9036.78	20923.7	-0.261764	9199	51557	cg12787 hoe1	-0.509519	[-]	DMEL00P000049239	2L	4914027	4914086	4921458	4921517
1883_0009_0815	-0.121653	3795.56	5209.33	-0.189403	3857.33	4486.89	-0.655898	8652	63725	cg12787 hoe1	-0.189403	[-]	DMEL00P000049240	2L	4914127	4914186	4921558	4921617
1883_0293_0993	0.228198	1959.78	2110.56	-0.0294835	1190.44	1239.44	-0.312565	5018	29132	cg12787 hoe1	-0.0294835	[-]	DMEL00P000049241	2L	4914227	4914286	4921658	4921717
1883_0489_0595	-0.917353	4516	10759.4	-1.01218	1907.44	3924.56	-0.446154	7954	50657	cg12787 hoe1	-0.917353	[-]	DMEL00P000049242	2L	4914327	4914386	4921758	4921817
1883_0651_0819	-0.0652916	1728	2280.78	-0.826608	1188.89	2150.89	-0.024335	10275	48849	cg12787 hoe1	-0.0652916	[-]	DMEL00P000049243	2L	4914427	4914486	4921858	4921917
1883_0163_0347	-0.0610269	2621.33	3449.67	-0.939365	1525.44	2984.11	-1.10626	3977	40024	cg12787 hoe1	-0.939365	[-]	DMEL00P000049244	2L	4914527	4914586	4921958	4922017
1883_0609_0857	-0.58847	2080	3945.44	-1.02139	1380.33	2858.22	-0.393342	8153	50058	cg12787 hoe1	-0.58847	[-]	DMEL00P000049245	2L	4914627	4914686	4922058	4922117
1883_0127_0441	-0.551484	5322.33	9840.11	-0.867667	2676.56	4982.11	-1.40782	4875	60467	cg12787 hoe1	-0.867667	[-]	DMEL00P000049246	2L	4914727	4914786	4922158	4922217
1883_0328_0196	-0.635989	9853.67	19316.8	-1.66338	6262.56	20235.9	-0.501709	8638	57173	cg12787 hoe1	-0.635989	[-]	DMEL00P000049247	2L	4914827	4914886	4922258	4922317
1883_0109_0343	-0.662666	3609.56	7208.11	-1.20892	4263.22	10053.1	-1.31476	3843	44689	cg12787 hoe1	-1.20892	[-]	DMEL00P000049248	2L	4914927	4914986	4922358	4922417
1883_0268_0076	-0.734359	3012.56	6322.44	-0.677486	2286.11	3729.78	-0.935354	4569	40845	cg12787 hoe1	-0.734359	[-]	DMEL00P000049249	2L	4915027	4915086	4922458	4922517
1883_0033_0659	-0.338361	4804.11	7662.22	-0.975139	6486.89	13008.4	-1.51579	4219	56397	cg12787 hoe1	-0.975139	[-]	DMEL00P000049250	2L	4915127	4915186	4922558	4922617
1883_0436_0804	-0.474023	5935.89	10400.8	-0.717096	5178.44	8683.78	-0.876706	6002	51518	cg12787 hoe1	-0.717096	[-]	DMEL00P000049251	2L	4915227	4915286	4922658	4922717
1883_0396_0112	-0.626659	6075	11832.4	-1.06476	4275.33	9123	-1.83777	3702	61860	cg12787 hoe1	-1.06476	[-]	DMEL00P000049252	2L	4915327	4915386	4922758	4922817
1883_0322_0564	-0.412769	2026.78	3403.67	-1.2044	1604.56	3771.89	-2.11609	2035	41240	cg12787 hoe1	-1.2044	[-]	DMEL00P000049253	2L	4915427	4915486	4922858	4922917
1883_0193_0737	-0.577579	1662.67	3130.11	-0.614557	1049.67	1639.44	-2.08386	2353	46631	cg12787 hoe1	-0.614557	[-]	DMEL00P000049254	2L	4915527	4915586	4922958	4923017
1883_0348_0330	-0.41123	6288.44	10549.2	-1.55225	2730.67	8169.33	-1.91624	2909	51326	cg12787 hoe1	-1.55225	[-]	DMEL00P000049255	2L	4915627	4915686	4923058	4923117
1883_0164_0462	-0.455637	5855.89	10130.7	-0.433012	4484.67	6176.22	-1.10547	6288	63247	cg12787 hoe1	-0.455637	[-]	DMEL00P000049256	2L	4915727	4915786	4923158	4923217
1883_0669_0887	0.249764	191.44	203.11	1.03293	266.78	133	2.21546	153	154	cg12787 hoe1	1.03293	[-]	DMEL00P000049257	2L	4915827	4915886	4923258	4923317
1883_0438_1004	0.444669	367.78	340.89	0.53761	385.78	271.11	1.36845	190	344	cg12787 hoe1	0.53761	[-]	DMEL00P000049258	2L	4915927	4915986	4923358	4923417
1883_0583_0479	0.141575	656.22	750.44	-0.552414	809.11	1210.44	1.25579	165	323	cg12787 hoe1	0.141575	[-]	DMEL00P000049259	2L	4916027	4916086	4923458	4923517
1883_0703_0463	0.0378977	1289.89	1585	-0.47192	2207.33	3123	1.33329	366	679	cg12787 hoe1	0.0378977	[-]	DMEL00P000049260	2L	4916127	4916186	4923558	4923617
1883_0027_0041	0.24926	646.67	686.33	-0.0652461	857	914.67	0.336189	239	885	cg12787 hoe1	0.24926	[-]	DMEL00P000049261	2L	4916227	4916286	4923658	4923717
1883_0118_0202	0.0534204	1192.33	1449.44	0.290049	1018.67	849.89	0.546352	209	669	cg12787 hoe1	0.290049	[-]	DMEL00P000049262	2L	4916327	4916386	4923758	4923817
1883_0096_0172	-0.100935	1574.22	2129.78	-0.305237	1405.22	1771.22	0.611174	315	964	cg12787 hoe1	-0.100935	[-]	DMEL00P000049263	2L	4916427	4916486	4923858	4923917
1883_0243_0497	0.359375	366.67	360.56	0.076942	419.11	405.33	1.54962	191	305	cg12787 hoe1	0.359375	[-]	DMEL00P000049264	2L	4916527	4916586	4923958	4924017
1883_0226_0472	0.542423	223.33	193.44	0.234717	289.78	251.22	1.1633	195	407	cg12787 hoe1	0.542423	[-]	DMEL00P000049265	2L	4916627	4916686	4924058	4924117
1883_0383_0071	0.412743	231.22	219.11	0.585003	429.22	291.89	1.36587	247	448	cg12787 hoe1	0.585003	[-]	DMEL00P000049266	2L	4916727	4916786	4924158	4924217
1883_0700_0368	-0.393348	943.67	1563.56	-0.530153	2165.11	3189.44	1.46189	396	672	cg12787 hoe1	-0.393348	[-]	DMEL00P000049267	2L	4916827	4916886	4924258	4924317
1883_0256_0140	-0.0399414	1080.78	1401.67	-0.503123	1534.44	2218.44	0.440424	290	999	cg12787 hoe1	-0.0399414	[-]	DMEL00P000049268	2L	4916927	4916986	4924358	4924417
1883_0712_0578	0.0274312	3064.56	3793.11	-0.799132	5293.56	9396.22	0.626993	334	1011	cg12787 hoe1	0.0274312	[-]	DMEL00P000049269	2L	4917027	4917086	4924458	4924517
1883_0042_0238	0.00366796	506.33	637.11	-0.135924	552.44	619.22	0.716546	277	788	cg12787 hoe1	0.00366796	[-]	DMEL00P000049270	2L	4917127	4917186	4924558	4924617
1883_0595_0753	-0.532111	500.44	912.89	0.0805669	412.11	397.56	1.30331	444	841	cg12787 hoe1	0.0805669	[-]	DMEL00P000049271	2L	4917227	4917286	4924658	4924717
1883_0723_0929	0.172721	454.11	508.22	-0.153714	924.11	1048.67	1.05493	220	495	cg12787 hoe1	0.172721	[-]	DMEL00P000049272	2L	4917327	4917386	4924758	4924817
1883_0353_0053	0.0210289	562.78	699.67	-0.253565	573.78	697.78	0.629643	187	565	cg12787 hoe1	0.0210289	[-]	DMEL00P000049273	2L	4917427	4917486	4924858	4924917
1883_0235_0515	0.422605	196.33	184.78	0.51282	300.11	214.56	1.67926	161	235	cg12787 hoe1	0.51282	[-]	DMEL00P000049274	2L	4917527	4917586	4924958	4925017
1883_0288_0520	0.128936	237.89	274.44	0.510342	302.22	216.44	1.82304	137	181	cg12787 hoe1	0.510342	[-]	DMEL00P000049275	2L	4917627	4917686	4925058	4925117
1883_0178_0496	0.0331597	247.22	304.78	0.430234	452.33	342.44	1.14773	173	365	cg12787 hoe1	0.430234	[-]	DMEL00P000049276	2L	4917727	4917786	4925158	4925217
1883_0400_0618	0.0334778	514.11	633.67	-0.237054	703.11	845.33	1.14267	145	307	cg12787 hoe1	0.0334778	[-]	DMEL00P000049277	2L	4917827	4917886	4925258	4925317
1883_0556_0248	0.194115	212.11	233.89	0.704032	252.67	158.22	1.77441	161	220	cg12787 hoe1	0.704032	[-]	DMEL00P000049278	2L	4917927	4917986	4925358	4925417
1883_0146_0880	0.424925	195.22	183.44	0.789874	256.11	151.11	1.73009	110	155	cg12787 hoe1	0.789874	[-]	DMEL00P000049279	2L	4918027	4918086	4925458	4925517
1883_0070_0434	0.193279	223.67	246.78	-0.132444	302.67	338.44	-0.370396	163	985	cg12787 hoe1	-0.132444	[-]	DMEL00P000049280	2L	4918127	4918186	4925558	4925617
1883_0655_0303	-0.491369	429	760.78	-0.192502	525.67	612.78	-0.358933	205	1229	cg12787 hoe1	-0.358933	[-]	DMEL00P000049281	2L	4918227	4918286	4925658	4925717
1883_0623_0467	0.596346	193.22	161.22	0.976063	269.33	139.67	0.906631	156	389	cg12787 hoe1	0.906631	[-]	DMEL00P000049282	2L	4918327	4918386	4925758	4925817
1883_0516_0190	-0.178338	782.89	1117.56	-0.117556	611.33	676.56	-0.701531	196	1490	cg12787 hoe1	-0.178338	[-]	DMEL00P000049283	2L	4918427	4918486	4925858	4925917
1883_0095_0967	-0.343919	3012.33	4823	-0.507867	6617.67	9599.11	-1.03681	484	4642	cg12787 hoe1	-0.507867	[-]	DMEL00P000049284	2L	4918527	4918586	4925958	4926017
1883_0043_0901	-0.789404	25772.8	56192.8	-1.36871	24179.1	63695	-0.600284	2027	14365	cg12787 hoe1	-0.789404	[-]	DMEL00P000049285	2L	4918627	4918686	4926058	4926117
1883_0103_0601	-0.510336	495	889.44	-0.875173	543.89	1017.67	-1.41394	548	6826	cg12787 hoe1	-0.875173	[-]	DMEL00P000049286	2L	4918727	4918786	4926158	4926217
1883_0763_0755	-0.7377	379.78	798.89	-0.564128	445.78	672.33	-0.722889	882	6805	cg12787 hoe1	-0.722889	[-]	DMEL00P000049287	2L	4918827	4918886	4926258	4926317
1883_0148_0458	-0.582123	255.11	481.78	-0.101749	379.22	415.11	-1.98069	360	6642	cg12787 hoe1	-0.582123	[-]	DMEL00P000049288	2L	4918927	4918986	4926358	4926417
1883_0196_0260	-0.574155	386.44	725.78	-0.451451	451.33	629.56	-0.98836	383	3552	cg12787 hoe1	-0.574155	[-]	DMEL00P000049289	2L	4919027	4919086	4926458	4926517
1883_0416_0442	0.140112	327	374.33	0.201624	381.67	338.56	0.375553	184	663	cg12787 hoe1	0.201624	[-]	DMEL00P000049290	2L	4919127	4919186	4926558	4926617
1883_0442_0104	0.354801	246.67	243.33	0.277117	317.56	267.33	1.39289	191	340	cg12787 hoe1	0.354801	[-]	DMEL00P000049291	2L	4919227	4919286	4926658	4926717
1883_0389_0027	-0.209642	838.44	1223.11	-0.124547	709.78	789.33	-0.333709	239	1408	cg12787 hoe1	-0.209642	[-]	DMEL00P000049292	2L	4919327	4919386	4926758	4926817
1883_0389_0343	0.120757	481.33	558.44	0.0636866	728.11	710.67	-0.264406	161	904	cg12787 hoe1	0.0636866	[-]	DMEL00P000049293	2L	4919427	4919486	4926858	4926917
1883_0507_0605	-0.0448897	787.89	1025.33	-0.130198	658.44	735.11	-0.28852	241	1376	cg12787 hoe1	-0.130198	[-]	DMEL00P000049294	2L	4919527	4919586	4926958	4927017
1883_0027_0315	0.110953	333.11	389.11	0.129673	478.33	446	0.0387593	207	942	cg12787 hoe1	0.110953	[-]	DMEL00P000049295	2L	4919627	4919686	4927058	4927117
1883_0064_0276	0.094562	177.56	209.78	0.731519	252.11	154.89	0.314444	191	718	cg12787 hoe1	0.314444	[-]	DMEL00P000049296	2L	4919727	4919786	4927158	4927217
1883_0386_0096	-0.357073	539	870.89	-0.371366	578.89	763.89	0.106607	360	1563	cg12787 hoe1	-0.357073	[-]	DMEL00P000049297	2L	4919827	4919886	4927258	4927317
1883_0217_0495	0.168547	384.89	432	0.302817	340.33	281.44	0.074408	232	1030	cg12787 hoe1	0.168547	[-]	DMEL00P000049298	2L	4919927	4919986	4927358	4927417
1883_0283_0809	-0.39488	309.89	514	-0.324178	536.89	685.67	-0.635096	227	1648	cg12787 hoe1	-0.39488	[-]	DMEL00P000049299	2L	4920027	4920086	4927458	4927517
1883_0027_0633	-0.463764	602.89	1048.89	-0.580672	1151.89	1757.33	-0.506232	455	3021	cg12787 hoe1	-0.506232	[-]	DMEL00P000049300	2L	4920127	4920186	4927558	4927617
1883_0568_0318	-0.0389804	398.22	516.11	-0.245961	910.22	1101.11	-0.138258	221	1137	cg12787 hoe1	-0.138258	[-]	DMEL00P000049301	2L	4920227	4920286	4927658	4927717
1883_0179_0497	-0.106173	300.56	408.11	-0.276368	353.44	436.67	0.249719	278	1093	cg12787 hoe1	-0.106173	[-]	DMEL00P000049302	2L	4920327	4920386	4927758	4927817
1883_0612_0388	-0.513345	220.11	396.33	0.236797	321.78	278.56	0.163559	288	1202	cg12787 hoe1	0.163559	[-]	DMEL00P000049303	2L	4920427	4920486	4927858	4927917
1883_0452_0696	-0.340448	327.44	523	0.0235458	370.89	372.22	-0.439364	363	2301	cg12787 hoe1	-0.340448	[-]	DMEL00P000049304	2L	4920527	4920586	4927958	4928017
1883_0148_0420	-0.924841	303.56	727	-0.720364	447.56	752.22	-0.976548	272	2502	cg12787 hoe1	-0.924841	[-]	DMEL00P000049305	2L	4920627	4920686	4928058	4928117
1883_0065_0833	-1.05454	828.44	2170.67	-0.64376	444.78	708.89	-0.733987	360	2799	cg12787 hoe1	-0.733987	[-]	DMEL00P000049306	2L	4920727	4920786	4928158	4928217
1883_0356_0136	-0.482578	842.44	1484.89	-0.443814	1228.56	1704.67	-0.850602	433	3650	cg12787 hoe1	-0.482578	[-]	DMEL00P000049307	2L	4920827	4920886	4928258	4928317
1883_0200_0352	0.212099	378.22	411.89	0.059099	682.22	668	0.177869	219	905	cg12787 hoe1	0.177869	[-]	DMEL00P000049308	2L	4920927	4920986	4928358	4928417
1883_0084_0900	-0.741023	3614.89	7621.67	-0.0286949	1239.89	1290.22	0.615383	214	653	cg12787 hoe1	-0.0286949	[-]	DMEL00P000049309	2L	4921027	4921086	4928458	4928517
1883_0407_0923	0.075811	569.33	681.44	-0.0864119	940.33	1018.44	0.427843	160	556	cg12787 hoe1	0.075811	[-]	DMEL00P000049310	2L	4921127	4921186	4928558	4928617
1883_0235_0933	0.181047	506.67	563.78	0.0800869	670	646.56	-0.503842	210	1392	cg12787 hoe1	0.0800869	[-]	DMEL00P000049311	2L	4921227	4921286	4928658	4928717
1883_0363_0187	0.361137	292.22	287	0.35709	381	303.44	-0.788071	250	2018	cg12787 hoe1	0.35709	[-]	DMEL00P000049312	2L	4921327	4921386	4928758	4928817
1883_0705_0477	0.17065	249.33	279.44	0.357105	601.44	479	-0.562859	243	1678	cg12787 hoe1	0.17065	[-]	DMEL00P000049313	2L	4921427	4921486	4928858	4928917
1883_0027_0367	0.819926	259.67	185.56	0.793078	283.11	166.67	-1.26154	159	1782	cg12787 hoe1	0.793078	[-]	DMEL00P000049314	2L	4921527	4921586	4928958	4929017
1883_0455_0029	-0.359874	446.33	722.56	0.800365	644	377.22	-1.54174	677	9214	cg12787 hoe1	-0.359874	[-]	DMEL00P000049315	2L	4921627	4921686	4929058	4929117
1883_0490_0712	-0.2895	413.22	637.11	0.102019	580.89	552.11	-0.900731	268	2339	cg12787 hoe1	-0.2895	[-]	DMEL00P000049316	2L	4921727	4921786	4929158	4929217
1883_0107_0257	-0.703372	1028.89	2113.44	0.0580359	966.11	946.67	-2.17398	505	10653	cg12787 hoe1	-0.703372	[-]	DMEL00P000049317	2L	4921827	4921886	4929258	4929317
1883_0585_0817	-0.622868	813.11	1579.56	-0.304846	831.67	1048	-1.24728	915	10154	cg12787 hoe1	-0.622868	[-]	DMEL00P000049318	2L	4921927	4921986	4929358	4929417
1883_0733_0397	-0.923507	2909.22	6960.89	-0.386351	1677.22	2236.33	-1.15815	1702	17756	cg12787 hoe1	-0.923507	[-]	DMEL00P000049319	2L	4922027	4922086	4929458	4929517
1883_0511_0487	-0.496365	678.33	1207.11	-0.367891	831.22	1094.22	-1.29871	984	11316	cg12787 hoe1	-0.496365	[-]	DMEL00P000049320	2L	4922127	4922186	4929558	4929617
1883_0055_0041	-0.778822	967.33	2093.67	-0.7411	878.44	1497.78	-1.58458	395	5538	cg12787 hoe1	-0.778822	[-]	DMEL00P000049321	2L	4922227	4922286	4929658	4929717
1883_0049_0463	-0.360167	1147.33	1857.78	-0.676424	1646.67	2684.56	-1.59777	510	7216	cg12787 hoe1	-0.676424	[-]	DMEL00P000049322	2L	4922327	4922386	4929758	4929817
1883_0050_0524	-0.228809	289.67	428.22	0.44515	370.44	277.56	-1.66658	363	5387	cg12787 hoe1	-0.228809	[-]	DMEL00P000049323	2L	4922427	4922486	4929858	4929917
1883_0183_0869	-0.26254	603.11	912.67	0.232912	511.89	444.33	-1.35889	890	10671	cg12787 hoe1	-0.26254	[-]	DMEL00P000049324	2L	4922527	4922586	4929958	4930017
1883_0140_1022	-0.174268	452.89	644.67	-0.275713	648.89	801.33	-1.49207	910	11966	cg12787 hoe1	-0.275713	[-]	DMEL00P000049325	2L	4922627	4922686	4930058	4930117
1883_0427_0319	0.401822	231.11	220.67	0.509267	291	208.56	0.056619	190	854	cg12787 hoe1	0.401822	[-]	DMEL00P000049326	2L	4922727	4922786	4930158	4930217
1883_0717_0173	0.423537	308.56	290.22	0.141585	409	378.22	-0.595323	176	1243	cg12787 hoe1	0.141585	[-]	DMEL00P000049327	2L	4922827	4922886	4930258	4930317
1883_0355_0729	0.22116	274.44	297	0.0270573	287.89	288.22	-0.687833	149	1122	cg12787 hoe1	0.0270573	[-]	DMEL00P000049328	2L	4922927	4922986	4930358	4930417
1883_0141_0915	0.321779	381.78	385.33	0.507768	344.89	247.44	-0.452768	201	1286	cg12787 hoe1	0.321779	[-]	DMEL00P000049329	2L	4923027	4923086	4930458	4930517
1883_0682_0914	0.622611	225.11	184.44	-0.726794	249.44	421.11	0.0675939	178	794	cg12787 hoe1	0.0675939	[-]	DMEL00P000049330	2L	4923127	4923186	4930558	4930617
1883_0618_0686	0.103327	340.44	399.78	0.0747635	484.44	469.22	-0.255311	157	876	cg12787 hoe1	0.0747635	[-]	DMEL00P000049331	2L	4923227	4923286	4930658	4930717
1883_0185_0509	0.201168	254.56	279.33	0.35239	340	271.67	-1.51058	307	4089	cg12787 hoe1	0.201168	[-]	DMEL00P000049332	2L	4923327	4923386	4930758	4930817
1883_0560_0382	0.202623	609.78	668.44	0.0188802	552.89	556.67	-1.39114	479	5873	cg12787 hoe1	0.0188802	[-]	DMEL00P000049333	2L	4923427	4923486	4930858	4930917
1883_0497_0495	0.313343	467.22	474.33	-0.435386	428.67	591.33	-0.706066	385	2936	cg12787 hoe1	-0.435386	[-]	DMEL00P000049334	2L	4923527	4923586	4930958	4931017
1883_0348_0844	0.0353822	811.67	999.11	0.102791	692.67	658	-0.842276	475	3981	cg12787 hoe1	0.0353822	[-]	DMEL00P000049335	2L	4923627	4923686	4931058	4931117
1883_0149_0687	0.217271	383.67	416.33	0.716277	424.11	263.33	-1.2336	268	2946	cg12787 hoe1	0.217271	[-]	DMEL00P000049336	2L	4923727	4923786	4931158	4931217
1883_0596_0526	0.354279	817.67	806.89	0.0897027	496.67	476.11	-1.02187	378	3588	cg12787 hoe1	0.0897027	[-]	DMEL00P000049337	2L	4923827	4923886	4931258	4931317
1883_0631_0193	0.352597	590.89	583.78	0.565526	512.44	353.22	-1.05884	413	4022	cg12787 hoe1	0.352597	[-]	DMEL00P000049338	2L	4923927	4923986	4931358	4931417
1883_0581_0133	0.782135	462.89	339.56	-0.0736808	386.67	415.11	-0.815059	303	2492	cg12787 hoe1	-0.0736808	[-]	DMEL00P000049339	2L	4924027	4924086	4931458	4931517
1883_0444_0856	0.337634	259.78	259.33	0.437146	264.56	199.33	-0.876535	285	2446	cg12787 hoe1	0.337634	[-]	DMEL00P000049340	2L	4924127	4924186	4931558	4931617
1883_0108_0112	0.26079	781.56	822.89	0.0345273	497	495	-0.68074	223	1671	cg12787 hoe1	0.0345273	[-]	DMEL00P000049341	2L	4924227	4924286	4931658	4931717
1883_0759_0327	0.074041	698.44	837	0.183771	534.22	479.78	-1.36326	343	4125	cg12787 hoe1	0.074041	[-]	DMEL00P000049342	2L	4924327	4924386	4931758	4931817
1883_0256_0298	0.0657379	811.78	978.44	-0.482109	817	1164.11	-0.184041	206	1094	cg12787 hoe1	-0.184041	[-]	DMEL00P000049343	2L	4924427	4924486	4931858	4931917
1883_0086_0044	-0.211407	2632.67	3845.22	-0.334455	1167.22	1501.33	-0.0294797	201	959	cg12787 hoe1	-0.211407	[-]	DMEL00P000049344	2L	4924527	4924586	4931958	4932017
1883_0300_1022	-0.495059	371.22	660	-0.000375907	611.33	623.78	0.130053	346	1478	cg12787 hoe1	-0.000375907	[-]	DMEL00P000049345	2L	4924627	4924686	4932058	4932117
1883_0681_0319	-0.169074	437.44	620.44	-0.841891	1221.33	2233.11	0.974939	267	635	cg12787 hoe1	-0.169074	[-]	DMEL00P000049346	2L	4924727	4924786	4932158	4932217
1883_0450_0400	-0.420399	1122	1894.22	-0.536903	942.78	1395.33	-0.103018	339	1702	cg12787 hoe1	-0.420399	[-]	DMEL00P000049347	2L	4924827	4924886	4932258	4932317
1883_0028_0590	-0.384987	744.78	1226.89	-0.381216	1029.89	1368.33	-0.868408	365	3115	cg12787 hoe1	-0.384987	[-]	DMEL00P000049348	2L	4924927	4924986	4932358	4932417
1883_0104_0252	-0.728229	2633.22	5502.89	-0.929509	957.44	1860.22	-0.712051	482	3691	cg12787 hoe1	-0.728229	[-]	DMEL00P000049349	2L	4925027	4925086	4932458	4932517
1883_0471_0361	-0.0651691	227.56	300.33	-0.172997	293.22	337.22	0.107903	376	1631	cg12787 hoe1	-0.0651691	[-]	DMEL00P000049350	2L	4925127	4925186	4932558	4932617
1883_0247_0717	-0.0576792	307.11	403.22	0.28778	444.78	371.67	-0.149598	356	1846	cg12787 hoe1	-0.0576792	[-]	DMEL00P000049351	2L	4925227	4925286	4932658	4932717
1883_0741_0987	-0.454366	282.33	488	0.400261	326.89	252.67	0.359595	743	2707	cg12787 hoe1	0.359595	[-]	DMEL00P000049352	2L	4925327	4925386	4932758	4932817
1883_0686_0440	-0.39197	404.22	669.11	-0.0772573	621	668.33	-0.150592	852	4421	cg12787 hoe1	-0.150592	[-]	DMEL00P000049353	2L	4925427	4925486	4932858	4932917
1883_0364_0652	-0.43497	787.11	1342.33	-0.316874	494.67	628.56	0.0282263	565	2590	cg12787 hoe1	-0.316874	[-]	DMEL00P000049354	2L	4925527	4925586	4932958	4933017
1883_0309_0753	0.157344	233.78	264.44	-0.151113	250.33	283.56	0.131161	231	986	cg12787 hoe1	0.131161	[-]	DMEL00P000049355	2L	4925627	4925686	4933058	4933117
1883_0342_0310	-0.312064	651.22	1019.89	-0.208717	369.56	435.67	-0.757586	341	2695	cg12787 hoe1	-0.312064	[-]	DMEL00P000049356	2L	4925727	4925786	4933158	4933217
1883_0506_0356	-0.0734824	387.22	514	-0.315434	332	421.44	-0.990077	277	2572	cg12787 hoe1	-0.315434	[-]	DMEL00P000049357	2L	4925827	4925886	4933258	4933317
1883_0331_0395	0.2309	258	277.33	0.496385	371.22	268.44	-1.05425	212	2058	cg12787 hoe1	0.2309	[-]	DMEL00P000049358	2L	4925927	4925986	4933358	4933417
1883_0549_0289	-0.690946	1882.33	3833.33	-0.549222	830.33	1239.44	-0.784267	335	2697	cg12787 hoe1	-0.690946	[-]	DMEL00P000049359	2L	4926027	4926086	4933458	4933517
1883_0415_0823	-0.155281	559.89	786.56	0.140254	516.78	478.33	-0.654053	236	1736	cg12787 hoe1	-0.155281	[-]	DMEL00P000049360	2L	4926127	4926186	4933558	4933617
1883_0108_0664	0.0449532	319.67	390.89	-0.0551587	579.22	613.89	-0.380503	199	1211	cg12787 hoe1	-0.0551587	[-]	DMEL00P000049361	2L	4926227	4926286	4933658	4933717
1883_0532_0584	0.0620251	515	622.33	-0.0863615	1477.44	1600.11	0.629005	132	399	cg12787 hoe1	0.0620251	[-]	DMEL00P000049362	2L	4926327	4926386	4933758	4933817
1883_0069_0193	-0.022145	439.67	563.22	-0.211107	1032.22	1218.89	-0.0666612	163	798	cg12787 hoe1	-0.0666612	[-]	DMEL00P000049363	2L	4926427	4926486	4933858	4933917
1883_0160_0424	0.385606	235.89	227.78	0.73144	338	207.67	-1.68506	127	1909	cg12787 hoe1	0.385606	[-]	DMEL00P000049364	2L	4926527	4926586	4933958	4934017
1883_0546_0616	-0.036726	249.78	323.22	0.0472012	340	335.67	-1.53103	214	2891	cg12787 hoe1	-0.036726	[-]	DMEL00P000049365	2L	4926627	4926686	4934058	4934117
1883_0406_0732	-0.488575	1259.11	2228.56	0.176511	518	467.56	-1.47876	244	3179	cg12787 hoe1	-0.488575	[-]	DMEL00P000049366	2L	4926727	4926786	4934158	4934217
1883_0168_0216	0.194023	330.89	364.89	0.754323	416.89	252.11	-1.2527	187	2083	cg12787 hoe1	0.194023	[-]	DMEL00P000049367	2L	4926827	4926886	4934258	4934317
1883_0739_0145	0.395063	207.67	199.22	1.00833	250.22	126.89	0.0440114	234	1061	cg12787 hoe1	0.395063	[-]	DMEL00P000049368	2L	4926927	4926986	4934358	4934417
1883_0198_0698	0.189343	474.44	524.89	0.224967	495.33	432.33	0.765424	196	539	cg12787 hoe1	0.224967	[-]	DMEL00P000049369	2L	4927027	4927086	4934458	4934517
1883_0429_0063	-0.189883	482.22	693.89	-0.18091	644.44	745.22	0.811846	178	474	cg12787 hoe1	-0.18091	[-]	DMEL00P000049370	2L	4927127	4927186	4934558	4934617
1883_0028_0830	-0.0108869	401.33	510.11	0.282076	580.89	487.33	0.805816	270	722	cg12787 hoe1	0.282076	[-]	DMEL00P000049371	2L	4927227	4927286	4934658	4934717
1883_0286_0828	-0.128984	215.22	296.89	0.461378	319.44	236.67	0.750924	207	575	cg12787 hoe1	0.461378	[-]	DMEL00P000049372	2L	4927327	4927386	4934758	4934817
1883_0180_0532	-0.0150382	396.78	505.78	-0.273348	372.56	459.33	-1.35196	355	4236	cg12787 hoe1	-0.273348	[-]	DMEL00P000049373	2L	4927427	4927486	4934858	4934917
1883_0271_0273	0.0359738	725.22	892.33	-0.567331	899.44	1359.56	-1.70261	311	4732	cg12787 hoe1	-0.567331	[-]	DMEL00P000049374	2L	4927527	4927586	4934958	4935017
1883_0489_0717	-0.0639632	508	669.89	0.328374	596.56	484.67	-0.825368	494	4092	cg12787 hoe1	-0.0639632	[-]	DMEL00P000049375	2L	4927627	4927686	4935058	4935117
1883_0594_0868	0.0690401	634.67	763.22	0.0492328	582.67	574.44	-1.02445	829	7883	cg12787 hoe1	0.0492328	[-]	DMEL00P000049376	2L	4927727	4927786	4935158	4935217
1883_0669_0143	-0.108759	858	1167.11	-0.476912	694.89	986.56	-1.04046	829	7971	cg12787 hoe1	-0.476912	[-]	DMEL00P000049377	2L	4927827	4927886	4935258	4935317
1883_0349_0477	-0.126555	497.89	685.67	-0.328067	591.67	757.67	-1.3004	333	3834	cg12787 hoe1	-0.328067	[-]	DMEL00P000049378	2L	4927927	4927986	4935358	4935417
1883_0476_0346	0.470586	183.56	167.11	1.13342	284.11	132.11	-0.79674	431	3500	cg12787 hoe1	0.470586	[-]	DMEL00P000049379	2L	4928027	4928086	4935458	4935517
1883_0206_0858	-0.432893	5857.33	9974.67	-0.130502	1471.33	1643	-1.11395	306	3096	cg12787 hoe1	-0.432893	[-]	DMEL00P000049380	2L	4928127	4928186	4935558	4935617
1883_0634_0014	0.0708738	854	1025.67	-0.496129	1452.78	2090.22	-0.287084	233	1329	cg12787 hoe1	-0.287084	[-]	DMEL00P000049381	2L	4928227	4928286	4935658	4935717
1883_0179_0999	0.167291	482.67	542.22	-0.128208	699.11	779.44	-0.577829	221	1542	cg12787 hoe1	-0.128208	[-]	DMEL00P000049382	2L	4928327	4928386	4935758	4935817
1883_0550_0378	-0.475915	2114.33	3709.56	-0.712417	1290.67	2157.33	-0.408236	339	2103	cg12787 hoe1	-0.475915	[-]	DMEL00P000049383	2L	4928427	4928486	4935858	4935917
1883_0305_0773	-0.147159	292.22	408.22	-0.087575	475.22	515.11	-0.0328961	285	1363	cg12787 hoe1	-0.087575	[-]	DMEL00P000049384	2L	4928527	4928586	4935958	4936017
1883_0250_0498	0.149729	220.44	250.67	0.479768	271.44	198.56	-0.428916	232	1460	cg12787 hoe1	0.149729	[-]	DMEL00P000049385	2L	4928627	4928686	4936058	4936117
1883_0021_0299	-0.234076	692.11	1026.89	-0.91528	2325.67	4474.22	0.792628	219	591	cg12787 hoe1	-0.234076	[-]	DMEL00P000049386	2L	4928727	4928786	4936158	4936217
1883_0302_0316	-0.396169	959.56	1593	-0.130352	1433.67	1600.78	1.23907	153	303	cg12787 hoe1	-0.130352	[-]	DMEL00P000049387	2L	4928827	4928886	4936258	4936317
1883_0339_1011	-0.457614	1329.78	2303.67	-0.221484	1845.89	2195.44	0.786114	249	675	cg12787 hoe1	-0.221484	[-]	DMEL00P000049388	2L	4928927	4928986	4936358	4936417
1883_0285_0675	-0.0501855	525.89	686.89	0.0748024	625.56	605.89	0.739934	204	571	cg12787 hoe1	0.0748024	[-]	DMEL00P000049389	2L	4929027	4929086	4936458	4936517
1883_0114_0596	-0.678264	5979.22	12070	-0.616168	917.11	1434	0.407296	322	1135	cg12787 hoe1	-0.616168	[-]	DMEL00P000049390	2L	4929127	4929186	4936558	4936617
1883_0479_0019	-0.0561671	626.56	821.78	-0.228048	857.33	1024.33	1.01049	309	717	cg12787 hoe1	-0.0561671	[-]	DMEL00P000049391	2L	4929227	4929286	4936658	4936717
1883_0411_0585	0.00209518	546.44	688.33	0.0199059	418.22	420.78	1.30791	143	270	cg12787 hoe1	0.0199059	[-]	DMEL00P000049392	2L	4929327	4929386	4936758	4936817
1883_0145_0619	0.391363	273.11	262.67	0.254509	378.11	323.33	-0.0908762	280	1394	cg12787 hoe1	0.254509	[-]	DMEL00P000049393	2L	4929427	4929486	4936858	4936917
1883_0451_0521	0.468954	176.89	161.22	0.119485	247.78	232.67	0.456671	160	545	cg12787 hoe1	0.456671	[-]	DMEL00P000049394	2L	4929527	4929586	4936958	4937017
1883_0370_0046	-0.0835605	217.78	291.11	0.230043	304.56	264.89	-0.144217	289	1493	cg12787 hoe1	-0.0835605	[-]	DMEL00P000049395	2L	4929627	4929686	4937058	4937117
1883_0406_0786	0.0473881	360.44	440	0.118065	523.67	492.22	0.17423	238	986	cg12787 hoe1	0.118065	[-]	DMEL00P000049396	2L	4929727	4929786	4937158	4937217
1883_0222_0956	0.428536	255.22	239.22	0.620268	278.44	184.78	0.432939	255	883	cg12787 hoe1	0.432939	[-]	DMEL00P000049397	2L	4929827	4929886	4937258	4937317
1883_0582_0216	-0.181846	249.33	356.78	0.467397	321.67	237.33	0.0553723	363	1633	cg12787 hoe1	0.0553723	[-]	DMEL00P000049398	2L	4929927	4929986	4937358	4937417
1883_0463_0125	0.128762	349	402.67	0.314906	499.56	409.67	-0.13112	268	1372	cg12787 hoe1	0.128762	[-]	DMEL00P000049399	2L	4930027	4930086	4937458	4937517
1883_0438_0506	-0.0652214	263.67	348	0.203318	377.22	334.22	0.0899456	329	1445	cg12787 hoe1	0.0899456	[-]	DMEL00P000049400	2L	4930127	4930186	4937558	4937617
1883_0375_0857	-0.118832	1097	1502.67	0.185387	529	474.56	0.579476	1060	3316	cg12787 hoe1	0.185387	[-]	DMEL00P000049401	2L	4930227	4930286	4937658	4937717
1883_0377_0359	0.032256	1209.11	1491.56	0.0874124	961.56	923.22	0.138201	1155	4906	cg12787 hoe1	0.0874124	[-]	DMEL00P000049402	2L	4930327	4930386	4937758	4937817
1883_0641_0401	0.147981	939.33	1069.44	-0.185603	645.89	749.33	1.14876	1477	3114	cg12787 hoe1	0.147981	[-]	DMEL00P000049403	2L	4930427	4930486	4937858	4937917
1883_0610_0598	-0.0196383	1526.89	1952.56	-0.0850738	960	1038.78	0.983672	1896	4482	cg12787 hoe1	-0.0196383	[-]	DMEL00P000049404	2L	4930527	4930586	4937958	4938017
1883_0548_0668	0.532643	1673.44	1459.33	0.210954	801.56	706.44	0.829581	2205	5800	cg12787 hoe1	0.532643	[-]	DMEL00P000049405	2L	4930627	4930686	4938058	4938117
1883_0345_0261	1.03796	7216.11	4433.33	1.08042	2635.67	1271.44	2.08295	10913	12041	cg12787 hoe1	1.08042	[-]	DMEL00P000049406	2L	4930727	4930786	4938158	4938217
1883_0026_0650	0.574055	7558.22	6404.67	0.284951	1950	1632.67	1.69305	9223	13334	cg12787 hoe1	0.574055	[-]	DMEL00P000049407	2L	4930827	4930886	4938258	4938317
1883_0508_0828	0.598775	7372.44	6141.11	0.786983	3746.78	2215.11	2.06988	18051	20098	cg12787 hoe1	0.786983	[-]	DMEL00P000049408	2L	4930927	4930986	4938358	4938417
1883_0077_0425	1.15932	7831.11	4423	1.01107	2853.56	1444.33	1.64184	5920	8868	cg12787 hoe1	1.15932	[-]	DMEL00P000049409	2L	4931027	4931086	4938458	4938517
1883_0149_0151	0.956417	1988.78	1292.89	0.917995	601.78	324.89	1.79158	2338	3157	cg12787 hoe1	0.956417	[-]	DMEL00P000049410	2L	4931127	4931186	4938558	4938617
1883_0743_0259	0.613423	4711.56	3885	0.713972	1797.56	1117.89	2.55808	11695	9283	cg12787 hoe1	0.713972	[-]	DMEL00P000049411	2L	4931227	4931286	4938658	4938717
1883_0218_0544	0.95089	5895	3847	0.594616	2223.11	1501.78	2.05958	7909	8869	cg12787 hoe1	0.95089	[-]	DMEL00P000049412	2L	4931327	4931386	DMEL00P000049412
1883_0561_0213	0.980667	6235.89	3986.33	0.707399	3180.56	1987	2.2378	12430	12319	cg12787 hoe1	0.980667	[-]	DMEL00P000049413	2L	4931427	4931486	DMEL00P000049413
1883_0765_0211	1.20008	6110.56	3355.11	0.865506	2348.89	1315.11	2.25815	14072	13751	cg12787 hoe1	1.20008	[-]	DMEL00P000049414	2L	4931527	4931586	DMEL00P000049414
1883_0193_0643	1.16581	6358.22	3575	0.833435	2072.89	1186.67	2.16076	8342	8721	cg12787 hoe1	1.16581	[-]	DMEL00P000049415	2L	4931627	4931686	DMEL00P000049415
1883_0633_0213	1.3283	6418.89	3224.67	0.291876	1931.78	1609.67	2.51461	11563	9459	cg12787 hoe1	1.3283	[-]	DMEL00P000049416	2L	4931727	4931786	DMEL00P000049416
1883_0014_0272	1.20594	6903.89	3775.33	0.816269	2480.67	1437.11	1.09396	2327	5096	cg12787 hoe1	1.09396	[-]	DMEL00P000049417	2L	4931827	4931886	DMEL00P000049417
1883_0454_0646	1.27523	8933.67	4656.22	0.449713	2514.67	1878.22	2.51156	11086	9088	cg12787 hoe1	1.27523	[-]	DMEL00P000049418	2L	4931927	4931986	4939356	4939415
1883_0206_0794	1.44642	7920.89	3666.44	1.11533	3043.11	1432.89	1.91758	10368	12829	cg12787 hoe1	1.44642	[-]	DMEL00P000049419	2L	4932027	4932086	4939456	4939515
1883_0536_0800	1.3195	5813.33	2938.33	1.18468	2129.56	955.67	2.57699	13478	10559	cg12787 hoe1	1.3195	[-]	DMEL00P000049420	2L	4932127	4932186	4939556	4939615
1883_0107_0413	1.05686	5603.11	3397.56	0.569424	1273.67	875.56	1.87417	5811	7410	cg12787 hoe1	1.05686	[-]	DMEL00P000049421	2L	4932227	4932286	4939656	4939715
1883_0376_0574	-0.334655	834.78	1328	-0.678564	1232.78	2012.78	-2.62059	514	14777	cg6634 nmr2	-0.678564	[+]	DMEL00P000054710	2L	5461678	5461737	5469463	5469522
1883_0107_0555	-0.0266962	813.11	1044.89	-0.425362	1088.56	1491.22	0.40746	225	793	cg6634 nmr2	-0.0266962	[+]	DMEL00P000054711	2L	5461778	5461837	5469563	5469622
1883_0115_0631	-0.191598	797.78	1149.33	-0.661221	1436.89	2318	-0.923265	200	1773	cg6634 nmr2	-0.661221	[+]	DMEL00P000054712	2L	5461878	5461937	5469663	5469722
1883_0449_0019	0.263102	195.33	205.33	0.781137	291.44	173	-0.866081	244	2079	cg6634 nmr2	0.263102	[+]	DMEL00P000054713	2L	5461978	5462037	5469763	5469822
1883_0435_0433	-0.0922466	245.89	330.67	0.350823	449.22	359.33	-0.907122	214	1876	cg6634 nmr2	-0.0922466	[+]	DMEL00P000054714	2L	5462078	5462137	5469863	5469922
1883_0556_0286	-0.193548	1442.22	2080.56	-0.371004	470.89	621.22	-0.835929	305	2545	cg6634 nmr2	-0.371004	[+]	DMEL00P000054715	2L	5462178	5462237	5469963	5470022
1883_0690_0258	0.351769	319.22	315.56	0.221637	438.44	383.56	-0.48775	218	1429	cg6634 nmr2	0.221637	[+]	DMEL00P000054716	2L	5462278	5462337	5470063	5470122
1883_0267_0009	0.0122248	400.44	500.89	-0.192562	557.67	650.11	-1.52205	463	6216	cg6634 nmr2	-0.192562	[+]	DMEL00P000054717	2L	5462378	5462437	5470163	5470222
1883_0583_0399	0.151113	713	810	0.104635	459.56	436	-1.12385	694	7070	cg6634 nmr2	0.104635	[+]	DMEL00P000054718	2L	5462478	5462537	5470263	5470322
1883_0205_1017	0.123686	1403.56	1625.11	-0.386615	1267.33	1690.11	-1.08829	1038	10317	cg6634 nmr2	-0.386615	[+]	DMEL00P000054719	2L	5462578	5462637	5470363	5470422
1883_0350_0108	-0.186446	1132.22	1625.33	0.0306822	1874	1871.44	-1.11687	767	7776	cg6634 nmr2	-0.186446	[+]	DMEL00P000054720	2L	5462678	5462737	5470463	5470522
1883_0468_0518	0.187207	663.67	735.33	0.392884	648	503.44	-1.02899	525	5008	cg6634 nmr2	0.187207	[+]	DMEL00P000054721	2L	5462778	5462837	5470563	5470622
1883_0346_0826	0.186439	789.11	874.78	-0.272567	805.22	992.22	-1.03967	382	3671	cg6634 nmr2	-0.272567	[+]	DMEL00P000054722	2L	5462878	5462937	5470663	5470722
1883_0447_0707	0.0227115	606.56	753.22	0.447702	998.44	746.78	-1.04283	458	4411	cg6634 nmr2	0.0227115	[+]	DMEL00P000054723	2L	5462978	5463037	5470763	5470822
1883_0645_0257	0.217856	286	310.22	0.250385	405.67	347.89	-0.503065	272	1802	cg6634 nmr2	0.217856	[+]	DMEL00P000054724	2L	5463078	5463137	5470863	5470922
1883_0681_0067	0.439619	243.33	226.33	0.44816	326.33	244	-0.492919	280	1842	cg6634 nmr2	0.439619	[+]	DMEL00P000054725	2L	5463178	5463237	5470963	5471022
1883_0642_0734	-0.0823488	526.44	703.11	0.287804	660.33	551.78	-0.370856	312	1886	cg6634 nmr2	-0.0823488	[+]	DMEL00P000054726	2L	5463278	5463337	5471063	5471122
1883_0507_0405	0.326755	381.22	383.44	0.221549	424.56	371.44	-1.24133	310	3426	cg6634 nmr2	0.221549	[+]	DMEL00P000054727	2L	5463378	5463437	5471163	5471222
1883_0713_0347	0.0142651	459.89	574.44	0.204565	361.11	319.67	-1.09134	378	3765	cg6634 nmr2	0.0142651	[+]	DMEL00P000054728	2L	5463478	5463537	5471263	5471322
1883_0181_0367	0.114795	214.78	250.22	1.18607	342	153.33	-0.288077	154	879	cg6634 nmr2	0.114795	[+]	DMEL00P000054729	2L	5463578	5463637	5471363	5471422
1883_0365_0761	-0.0204432	438.11	560.56	-0.0635607	614.11	654.67	0.0258514	191	877	cg6634 nmr2	-0.0204432	[+]	DMEL00P000054730	2L	5463678	5463737	5471463	5471522
1883_0567_0675	-0.174315	833.78	1186.89	-0.411899	970.89	1317.67	-0.35093	184	1097	cg6634 nmr2	-0.35093	[+]	DMEL00P000054731	2L	5463778	5463837	5471563	5471622
1883_0246_0490	-0.398548	235.67	391.89	-0.174798	396.78	456.89	-0.364271	173	1041	cg6634 nmr2	-0.364271	[+]	DMEL00P000054732	2L	5463878	5463937	5471663	5471722
1883_0064_0742	-0.599622	1035.22	1978.89	-0.772791	1134.56	1977.44	-0.859911	252	2138	cg6634 nmr2	-0.772791	[+]	DMEL00P000054733	2L	5463978	5464037	5471763	5471822
1883_0064_0334	-0.213051	834.56	1220.33	-0.371966	829.89	1095.56	-0.997863	158	1475	cg6634 nmr2	-0.371966	[+]	DMEL00P000054734	2L	5464078	5464137	5471863	5471922
1883_0655_1005	-0.473264	1301.22	2278.78	-0.507631	765.44	1110.11	-0.113601	486	2458	cg6634 nmr2	-0.473264	[+]	DMEL00P000054735	2L	5464178	5464237	5471963	5472022
1883_0284_0808	-0.565479	799.44	1492.44	-0.436909	742.67	1025.56	-0.0536194	182	883	cg6634 nmr2	-0.436909	[+]	DMEL00P000054736	2L	5464278	5464337	5472063	5472122
1883_0328_0092	-0.289716	389.67	600.89	-0.249947	522	633.22	-0.132514	193	989	cg6634 nmr2	-0.249947	[+]	DMEL00P000054737	2L	5464378	5464437	5472163	5472222
1883_0369_0663	0.392589	233.33	224.22	0.919923	358.78	193.44	0.564126	204	645	cg6634 nmr2	0.564126	[+]	DMEL00P000054738	2L	5464478	5464537	5472263	5472322
1883_0167_0925	-0.35856	643	1040	-0.135396	1138.11	1275.22	-0.317974	249	1451	cg6634 nmr2	-0.317974	[+]	DMEL00P000054739	2L	5464578	5464637	5472363	5472422
1883_0371_0205	0.249753	193.22	205	0.772668	259.22	154.78	1.12332	144	309	cg6634 nmr2	0.772668	[+]	DMEL00P000054740	2L	5464678	5464737	5472463	5472522
1883_0768_0656	-0.357563	1099.22	1776.67	-0.513929	1483.33	2160.67	-0.0838215	350	1734	cg6634 nmr2	-0.357563	[+]	DMEL00P000054741	2L	5464778	5464837	5472563	5472622
1883_0146_0782	0.233889	619	664	0.154033	638.33	585.22	-0.597648	406	2872	cg6634 nmr2	0.154033	[+]	DMEL00P000054742	2L	5464878	5464937	5472663	5472722
1883_0432_0790	0.436151	198.89	185.44	0.610854	255.67	170.78	0.121204	245	1053	cg6634 nmr2	0.436151	[+]	DMEL00P000054743	2L	5464978	5465037	5472763	5472822
1883_0292_0956	0.326722	321.56	323.44	0.00804248	516.33	523.78	-0.0347256	610	2921	cg6634 nmr2	0.00804248	[+]	DMEL00P000054744	2L	5465078	5465137	5472863	5472922
1883_0676_0802	-0.438368	1362	2328.22	-0.530746	1369.33	2018	0.805479	581	1554	cg6634 nmr2	-0.438368	[+]	DMEL00P000054745	2L	5465178	5465237	5472963	5473022
1883_0485_0321	0.230881	863	927.67	-0.0105847	655.89	674	-0.247877	795	4413	cg6634 nmr2	-0.0105847	[+]	DMEL00P000054746	2L	5465278	5465337	5473063	5473122
1883_0060_0182	0.377497	395.33	383.89	-0.11904	312.22	345.89	0.352887	315	1153	cg6634 nmr2	0.352887	[+]	DMEL00P000054747	2L	5465378	5465437	5473163	5473222
1883_0201_0311	0.248073	475.22	504.78	-0.195811	329.89	385.44	-1.55685	300	4126	cg6634 nmr2	-0.195811	[+]	DMEL00P000054748	2L	5465478	5465537	5473263	5473322
1883_0213_0877	-0.0384488	1216.89	1576.56	-0.417083	718.44	978.56	-1.77147	614	9799	cg6634 nmr2	-0.417083	[+]	DMEL00P000054749	2L	5465578	5465637	5473363	5473422
1883_0299_0801	-0.0735709	1166.44	1548.44	-0.188598	997.22	1159.33	-1.57962	753	10521	cg6634 nmr2	-0.188598	[+]	DMEL00P000054750	2L	5465678	5465737	5473463	5473522
1883_0140_0206	-0.115965	1382.67	1890.22	-0.357385	1166.33	1524.22	-1.79668	320	5197	cg6634 nmr2	-0.357385	[+]	DMEL00P000054751	2L	5465778	5465837	5473563	5473622
1883_0530_0654	0.0440371	643.56	787.44	0.242879	732.11	631.11	-1.34299	438	5194	cg6634 nmr2	0.0440371	[+]	DMEL00P000054752	2L	5465878	5465937	5473663	5473722
1883_0309_0063	-0.557415	2991.67	5553.89	-0.326449	4200.78	5373.33	-1.80744	1364	22318	cg6634 nmr2	-0.557415	[+]	DMEL00P000054753	2L	5465978	5466037	5473763	5473822
1883_0753_0755	-0.254828	1452.44	2186.22	-0.160647	975.22	1112	-0.430336	1430	9008	cg6634 nmr2	-0.254828	[+]	DMEL00P000054754	2L	5466078	5466137	5473863	5473922
1883_0315_0541	-0.0701808	1794.89	2377.11	-0.464609	1687.33	2375.22	-1.22896	842	9226	cg6634 nmr2	-0.464609	[+]	DMEL00P000054755	2L	5466178	5466237	5473963	5474022
1883_0630_0170	-0.204207	1131.44	1644.33	-0.0236227	1786.67	1852.67	-1.17647	882	9319	cg6634 nmr2	-0.204207	[+]	DMEL00P000054756	2L	5466278	5466337	5474063	5474122
1883_0519_0501	0.145834	713.22	813.22	-0.176648	1041.56	1200.89	-0.669025	453	3367	cg6634 nmr2	-0.176648	[+]	DMEL00P000054757	2L	5466378	5466437	5474163	5474222
1883_0220_0940	0.223519	421.33	455.22	-0.0293306	511.56	532.56	-0.584389	218	1528	cg6634 nmr2	-0.0293306	[+]	DMEL00P000054758	2L	5466478	5466537	5474263	5474322
1883_0057_0265	0.0283005	1551.89	1919.67	-0.195588	2613.78	3053.44	-1.6514	330	4846	cg6634 nmr2	-0.195588	[+]	DMEL00P000054759	2L	5466578	5466637	5474363	5474422
1883_0336_0466	0.489832	608.67	546.78	0.0923114	656.89	628.56	-1.56276	347	4792	cg6634 nmr2	0.0923114	[+]	DMEL00P000054760	2L	5466678	5466737	5474463	5474522
1883_0367_0779	0.105935	304.56	357	-0.986755	428.22	865.67	-0.759159	363	2872	cg6634 nmr2	-0.759159	[+]	DMEL00P000054761	2L	5466778	5466837	5474563	5474622
1883_0177_0859	-0.0275483	1462.11	1880	-0.0764404	587.78	632.22	-1.16649	635	6663	cg6634 nmr2	-0.0764404	[+]	DMEL00P000054762	2L	5466878	5466937	5474663	5474722
1883_0276_0354	0.717377	496.44	380.89	0.509258	458.11	328.33	-1.27721	588	6662	cg6634 nmr2	0.509258	[+]	DMEL00P000054763	2L	5466978	5467037	5474763	5474822
1883_0189_0891	0.226033	768	828.33	0.201193	940.67	834.67	-1.72442	635	9809	cg6634 nmr2	0.201193	[+]	DMEL00P000054764	2L	5467078	5467137	5474863	5474922
1883_0152_0206	-0.281715	3279.67	5029.44	-0.666835	1303.56	2111.11	-2.33387	585	13787	cg6634 nmr2	-0.666835	[+]	DMEL00P000054765	2L	5467178	5467237	5474963	5475022
1883_0666_0364	-0.140728	1552	2158.44	-0.0236897	669.67	694.44	-1.34717	672	7992	cg6634 nmr2	-0.140728	[+]	DMEL00P000054766	2L	5467278	5467337	5475063	5475122
1883_0157_0437	0.247529	211.33	224.56	0.470238	284.89	209.78	-0.869038	158	1349	cg6634 nmr2	0.247529	[+]	DMEL00P000054767	2L	5467378	5467437	5475163	5475222
1883_0049_0393	0.213091	405.33	441.11	0.719668	436.78	270.56	-1.18339	253	2686	cg6634 nmr2	0.213091	[+]	DMEL00P000054768	2L	5467478	5467537	5475263	5475322
1883_0353_0611	-0.494958	4444.89	7902.11	-0.821399	13386.6	24131.1	-1.73474	396	6161	cg6634 nmr2	-0.821399	[+]	DMEL00P000054769	2L	5467578	5467637	5475363	5475422
1883_0447_0139	-0.714023	1412.33	2922.56	-0.417165	4892.22	6663.89	-0.401944	810	5003	cg9092	-0.417165	[-]	DMEL00P000060127	2L	6003612	6003671	6011397	6011456
1883_0307_0621	-0.402261	350.56	584.44	-0.139386	429.78	482.89	-0.628939	476	3441	cg9092	-0.402261	[-]	DMEL00P000060128	2L	6003712	6003771	6011497	6011556
1883_0327_0157	-0.789678	1383.89	3017.89	-0.679149	934.67	1526.67	-0.687088	912	6864	cg9092	-0.687088	[-]	DMEL00P000060129	2L	6003812	6003871	6011597	6011656
1883_0102_0262	-0.36971	1268.67	2067.89	-0.742385	985.67	1682.11	-0.70534	262	1997	cg9092	-0.70534	[-]	DMEL00P000060130	2L	6003912	6003971	6011697	6011756
1883_0236_0456	-0.705773	1332.78	2742.22	-0.298217	843.56	1058.11	-0.932235	414	3693	cg9092	-0.705773	[-]	DMEL00P000060131	2L	6004012	6004071	6011797	6011856
1883_0231_0029	-0.164121	930.56	1315.33	-0.367585	572.56	753.56	-0.100889	151	757	cg9092	-0.164121	[-]	DMEL00P000060132	2L	6004112	6004171	6011897	6011956
1883_0292_0436	-0.350646	1434.33	2307.22	-0.103585	705.78	773.56	0.2544	148	580	cg9092	-0.103585	[-]	DMEL00P000060133	2L	6004212	6004271	6011997	6012056
1883_0104_0268	0.328545	485.11	487.33	0.232972	459.56	398.89	1.01	137	318	cg9092	0.328545	[-]	DMEL00P000060134	2L	6004312	6004371	6012097	6012156
1883_0232_0662	-0.452619	4237.44	7315.44	-1.28002	6662.67	16505	0.926302	224	551	cg9092	-0.452619	[-]	DMEL00P000060135	2L	6004412	6004471	6012197	6012256
1883_0691_0193	-0.33979	1096.56	1750.67	-0.275526	563.67	696	0.334801	385	1427	cg9092	-0.275526	[-]	DMEL00P000060136	2L	6004512	6004571	6012297	6012356
1883_0350_0306	-0.508483	338.56	607.56	0.909176	995.56	540.78	0.678028	230	672	cg9092	0.678028	[-]	DMEL00P000060137	2L	6004612	6004671	6012397	6012456
1883_0115_0441	0.553651	181	155.56	0.622587	279.22	185	1.35203	160	293	cg9092	0.622587	[-]	DMEL00P000060138	2L	6004712	6004771	6012497	6012556
1883_0743_0825	-0.226201	428.44	632.22	-0.14854	375.67	424.78	0.51061	384	1260	cg9092	-0.14854	[-]	DMEL00P000060139	2L	6004812	6004871	6012597	6012656
1883_0099_0651	-0.246669	373.11	558.44	0.328721	374	303.78	-0.312113	326	1892	cg9092	-0.246669	[-]	DMEL00P000060140	2L	6004912	6004971	6012697	6012756
1883_0364_0786	-0.638006	4029.78	7910.89	-0.574336	1112.56	1689.89	0.727469	266	751	cg9092	-0.574336	[-]	DMEL00P000060141	2L	6005012	6005071	6012797	6012856
1883_0173_0299	0.00955189	1174	1471.22	-0.220396	1837	2183.22	1.20134	213	433	cg9092	0.00955189	[-]	DMEL00P000060142	2L	6005112	6005171	6012897	6012956
1883_0551_0047	0.308497	161	164	0.95134	237.78	125.44	1.13599	181	385	cg9092	0.95134	[-]	DMEL00P000060143	2L	6005212	6005271	6012997	6013056
1883_0355_0375	0.561662	182.78	156.22	0.847321	229.67	130.22	1.78342	176	239	cg9092	0.847321	[-]	DMEL00P000060144	2L	6005312	6005371	6013097	6013156
1883_0245_0521	0.293938	241.67	248.67	-0.00810964	283.56	290.89	-0.0951854	153	764	cg9092	-0.00810964	[-]	DMEL00P000060145	2L	6005412	6005471	6013197	6013256
1883_0652_0508	-0.00878793	475.89	604	0.00901315	501.22	508.11	0.379754	194	697	cg9092	0.00901315	[-]	DMEL00P000060146	2L	6005512	6005571	6013297	6013356
1883_0430_0746	-0.361057	1877.11	3041.33	-0.529321	1175.67	1730.89	0.605091	314	965	cg9092	-0.361057	[-]	DMEL00P000060147	2L	6005612	6005671	6013397	6013456
1883_0450_0670	0.611274	181.11	149.56	0.917318	235.33	127.11	1.28674	131	251	cg9092	0.917318	[-]	DMEL00P000060148	2L	6005712	6005771	6013497	6013556
1883_0581_0713	-0.46396	738.44	1284.89	-0.631714	2105.67	3328.11	0.612863	141	431	cg9092	-0.46396	[-]	DMEL00P000060149	2L	6005812	6005871	6013597	6013656
1883_0114_0348	0.0259211	798.56	989.44	-0.406375	1153.44	1559.44	1.45406	177	302	cg9092	0.0259211	[-]	DMEL00P000060150	2L	6005912	6005971	6013697	6013756
1883_0074_0648	-0.654185	6182.33	12273.4	-0.773556	6197.44	10807.3	0.424762	313	1090	cg9092	-0.654185	[-]	DMEL00P000060151	2L	6006012	6006071	6013797	6013856
1883_0141_0081	-0.207631	1681.89	2450.11	-0.939544	5475.22	10712.1	0.0422938	341	1548	cg9092	-0.207631	[-]	DMEL00P000060152	2L	6006112	6006171	6013897	6013956
1883_0465_0485	-0.685796	20264.9	41122	-1.04387	31159.8	65535	0.369491	5881	21280	cg9092	-0.685796	[-]	DMEL00P000060153	2L	6006212	6006271	6013997	6014056
1883_0645_0699	0.0791979	452.22	540	-0.506892	461.22	668.56	0.952776	795	1920	cg9092	0.0791979	[-]	DMEL00P000060154	2L	6006312	6006371	6014097	6014156
1883_0016_0368	0.203792	269.33	295	0.841343	395	224.89	0.493567	331	1099	cg9092	0.493567	[-]	DMEL00P000060155	2L	6006412	6006471	6014197	6014256
1883_0110_0850	-0.226698	491.22	725.11	0.0490657	562.44	554.56	0.684715	316	919	cg9092	0.0490657	[-]	DMEL00P000060156	2L	6006512	6006571	6014297	6014356
1883_0698_0272	0.212093	267.11	290.89	0.396358	342.78	265.67	0.636625	147	442	cg9092	0.396358	[-]	DMEL00P000060157	2L	6006612	6006671	6014397	6014456
1883_0182_0904	-0.0523506	367.11	480.22	0.458471	303.67	225.44	-0.389713	209	1280	cg9092	-0.0523506	[-]	DMEL00P000060158	2L	6006712	6006771	6014497	6014556
1883_0084_0514	-0.116539	672.78	920.11	-0.335043	555.22	714.44	0.120833	214	920	cg9127 ade2	-0.116539	[-]	DMEL00P000060503	2L	6041212	6041271	6048997	6049056
1883_0372_0850	0.0132044	392	490	-0.0427973	769.67	808.78	0.113065	211	912	cg9127 ade2	0.0132044	[-]	DMEL00P000060504	2L	6041312	6041371	6049097	6049156
1883_0120_0170	-0.508692	4151	7450.22	-0.402403	1080.56	1456.89	-0.724584	294	2271	cg9127 ade2	-0.508692	[-]	DMEL00P000060505	2L	6041412	6041471	6049197	6049256
1883_0161_0947	-0.507277	804.22	1442	-0.566283	950.33	1435.44	-0.693432	933	7053	cg9127 ade2	-0.566283	[-]	DMEL00P000060506	2L	6041512	6041571	6049297	6049356
1883_0538_0854	-0.236619	540.11	802.78	-0.355776	661.44	863.44	-0.211962	567	3070	cg9127 ade2	-0.236619	[-]	DMEL00P000060507	2L	6041612	6041671	6049397	6049456
1883_0193_0097	-0.410726	2554.67	4284.11	-0.604856	658.33	1021.33	-0.273229	308	1740	cg9127 ade2	-0.410726	[-]	DMEL00P000060508	2L	6041712	6041771	6049497	6049556
1883_0603_0595	0.195315	844	929.89	0.192651	880.22	785.67	0.983669	621	1468	cg9127 ade2	0.195315	[-]	DMEL00P000060509	2L	6041812	6041871	6049597	6049656
1883_0154_1010	0.135244	939.78	1079.44	-0.284729	750	932	0.840192	1224	3196	cg9127 ade2	0.135244	[-]	DMEL00P000060510	2L	6041912	6041971	6049697	6049756
1883_0666_0134	0.132344	1112.44	1280.33	-0.13231	672.78	752.22	0.991822	2470	5806	cg9127 ade2	0.132344	[-]	DMEL00P000060511	2L	6042012	6042071	6049797	6049856
1883_0484_0676	-0.0440945	370.67	482.11	-0.351224	407.89	530.78	0.446137	865	2968	cg9127 ade2	-0.0440945	[-]	DMEL00P000060512	2L	6042112	6042171	6049897	6049956
1883_0418_0944	-0.212495	971.56	1420.11	0.293061	585.33	487.33	0.74595	1077	3002	cg9127 ade2	0.293061	[-]	DMEL00P000060513	2L	6042212	6042271	6049997	6050056
1883_0145_0393	-0.91414	7207.22	17133.1	-0.799365	1036.56	1840.22	0.710282	294	840	cg9127 ade2	-0.799365	[-]	DMEL00P000060514	2L	6042312	6042371	6050097	6050156
1883_0609_0273	0.0463902	556.11	679.33	-0.0159456	682	703.44	1.18692	319	655	cg9127 ade2	0.0463902	[-]	DMEL00P000060515	2L	6042412	6042471	6050197	6050256
1883_0754_0706	0.142453	1203	1374.89	-0.361016	1066.89	1397.78	1.03106	939	2148	cg9127 ade2	0.142453	[-]	DMEL00P000060516	2L	6042512	6042571	6050297	6050356
1883_0448_0158	0.642033	439.56	355.33	-0.0909918	286.44	311.22	0.661617	513	1516	cg9127 ade2	0.642033	[-]	DMEL00P000060517	2L	6042612	6042671	6050397	6050456
1883_0166_1008	0.00871742	713.33	894.44	-0.457573	712.67	998.33	0.000843599	1399	6536	cg9127 ade2	0.000843599	[-]	DMEL00P000060518	2L	6042712	6042771	6050497	6050556
1883_0453_0769	-0.0353807	556.67	719.67	0.393517	492.33	382.33	0.252344	914	3587	cg9127 ade2	0.252344	[-]	DMEL00P000060519	2L	6042812	6042871	6050597	6050656
1883_0224_0166	0.146279	306.67	349.56	0.0116715	523.56	529.78	-0.350915	971	5789	cg9127 ade2	0.0116715	[-]	DMEL00P000060520	2L	6042912	6042971	6050697	6050756
1883_0254_0340	0.0320353	4429.44	5465	-0.622709	5361.33	8421.11	-0.212177	2502	13549	cg9127 ade2	-0.212177	[-]	DMEL00P000060521	2L	6043012	6043071	6050797	6050856
1883_0682_0784	0.00231027	6125.22	7714.56	-0.0548444	2599.56	2754.56	0.465305	7802	26417	cg9127 ade2	0.00231027	[-]	DMEL00P000060522	2L	6043112	6043171	6050897	6050956
1883_0464_0316	-0.270594	4246	6461.33	-0.539678	4805.56	7126	0.471729	8380	28248	cg9127 ade2	-0.270594	[-]	DMEL00P000060523	2L	6043212	6043271	6050997	6051056
1883_0260_0752	0.0976443	3391.56	3998.44	-0.622451	2267.67	3561.22	0.078428	5399	23903	cg9127 ade2	0.078428	[-]	DMEL00P000060524	2L	6043312	6043371	6051097	6051156
1883_0195_0949	-0.0882059	5612.78	7526.89	-0.611672	9191.67	14327.4	0.723843	8963	25369	cg9127 ade2	-0.0882059	[-]	DMEL00P000060525	2L	6043412	6043471	6051197	6051256
1883_0604_0180	-0.0968577	7217.44	9737	-0.779924	4631	8111.44	0.155743	2476	10390	cg9127 ade2	-0.0968577	[-]	DMEL00P000060526	2L	6043512	6043571	6051297	6051356
1883_0738_0212	0.211868	535.56	583.33	0.00475387	471.22	479.11	0.141611	947	4013	cg9127 ade2	0.141611	[-]	DMEL00P000060527	2L	6043612	6043671	6051397	6051456
1883_0490_0860	-0.0841161	1603.56	2144.33	0.058958	1665.22	1630.67	0.391083	2837	10113	cg9127 ade2	0.058958	[-]	DMEL00P000060528	2L	6043712	6043771	6051497	6051556
1883_0008_0370	-0.327926	4039.11	6395.67	0.00156947	1134.78	1156.33	-0.617375	578	4145	cg9127 ade2	-0.327926	[-]	DMEL00P000060529	2L	6043812	6043871	6051597	6051656
1883_0478_0076	-0.435916	2414.22	4119.89	-0.688049	3115.67	5120.56	-0.199071	718	3853	cg9127 ade2	-0.435916	[-]	DMEL00P000060530	2L	6043912	6043971	6051697	6051756
1883_0267_0937	-0.482985	2585.78	4559	-0.530408	3550.22	5230.78	-0.301933	932	5371	cg9127 ade2	-0.482985	[-]	DMEL00P000060531	2L	6044012	6044071	6051797	6051856
1883_0006_0976	-0.0521004	388.33	507.89	-0.415016	896.33	1219.11	1.607	159	244	cg9127 ade2	-0.0521004	[-]	DMEL00P000060532	2L	6044112	6044171	6051897	6051956
1883_0398_0556	0.294172	296.89	305.44	0.38699	397.67	310.22	1.01599	199	460	cg9127 ade2	0.38699	[-]	DMEL00P000060533	2L	6044212	6044271	6051997	6052056
1883_0542_0478	-0.696132	1924.67	3933.67	-0.286179	772.56	961	0.356461	238	869	cg9127 ade2	-0.286179	[-]	DMEL00P000060534	2L	6044312	6044371	6052097	6052156
1883_0388_0048	-0.289801	690.67	1065.11	-0.129948	642.33	717	1.03687	194	442	cg9127 ade2	-0.129948	[-]	DMEL00P000060535	2L	6044412	6044471	6052197	6052256
1883_0181_0715	-0.0505321	755.56	987.11	-0.480428	1297	1845.89	1.09471	143	313	cg9127 ade2	-0.0505321	[-]	DMEL00P000060536	2L	6044512	6044571	6052297	6052356
1883_0157_0391	0.089104	693.78	822.78	-0.40429	1177.33	1589.44	-0.0421998	209	1006	cg9127 ade2	-0.0421998	[-]	DMEL00P000060537	2L	6044612	6044671	6052397	6052456
1883_0291_0177	-0.448878	632.89	1089.78	-0.374433	446.67	590.67	-1.36672	272	3279	cg9127 ade2	-0.448878	[-]	DMEL00P000060538	2L	6044712	6044771	6052497	6052556
1883_0384_0774	-0.156568	627.11	881.78	-0.332037	1645.78	2113.33	-0.843868	392	3289	cg9127 ade2	-0.332037	[-]	DMEL00P000060539	2L	6044812	6044871	6052597	6052656
1883_0105_0989	-0.273342	525.44	801.11	-0.172306	418.44	481	-1.30943	309	3580	cg9127 ade2	-0.273342	[-]	DMEL00P000060540	2L	6044912	6044971	6052697	6052756
1883_0271_0073	-0.775388	1288.78	2782.78	-0.677957	1982.33	3235.22	-1.20364	600	6460	cg9127 ade2	-0.775388	[-]	DMEL00P000060541	2L	6045012	6045071	6052797	6052856
1883_0351_0263	-0.0778495	1559.22	2076	-0.678612	4521.56	7382.67	0.121369	158	679	cg9127 ade2	-0.0778495	[-]	DMEL00P000060542	2L	6045112	6045171	6052897	6052956
1883_0322_0336	0.554753	376.11	323	0.687069	535.56	339.33	1.44286	164	282	cg9127 ade2	0.687069	[-]	DMEL00P000060543	2L	6045212	6045271	6052997	6053056
1883_0435_0673	-0.112099	1054.78	1438.11	-0.440176	3503.67	4849.22	-0.0917587	272	1355	cg9127 ade2	-0.112099	[-]	DMEL00P000060544	2L	6045312	6045371	6053097	6053156
1883_0090_0226	-0.103078	1918.11	2598.89	-0.353732	1173.89	1530.22	-0.0484128	199	962	cg9127 ade2	-0.103078	[-]	DMEL00P000060545	2L	6045412	6045471	6053197	6053256
1883_0124_0610	0.00567263	1187.56	1492.22	-0.243037	499.11	602.56	-0.658499	206	1520	cg9127 ade2	-0.243037	[-]	DMEL00P000060546	2L	6045512	6045571	6053297	6053356
1883_0435_0271	0.367922	267	261	0.292659	312.33	260.11	-0.266175	156	877	cg9127 ade2	0.292659	[-]	DMEL00P000060547	2L	6045612	6045671	6053397	6053456
1883_0063_0135	0.741158	183	138.11	1.05177	280.67	138.11	0.621197	230	699	cg9127 ade2	0.741158	[-]	DMEL00P000060548	2L	6045712	6045771	6053497	6053556
1883_0766_0434	0.0277358	224.11	277.33	0.167217	279.11	253.56	-0.328292	405	2377	cg9127 ade2	0.0277358	[-]	DMEL00P000060549	2L	6045812	6045871	6053597	6053656
1883_0096_0476	-0.503388	2389.78	4273.44	-0.751732	1144	1965	-1.13867	588	6052	cg9127 ade2	-0.751732	[-]	DMEL00P000060550	2L	6045912	6045971	6053697	6053756
1883_0207_0715	0.380576	171.89	166.56	0.900837	234.89	128.33	1.53164	154	249	cg9543	0.900837	[+]	DMEL00P000064980	2L	6489131	6489190	6496915	6496974
1883_0670_0942	0.130394	238.33	274.67	0.401723	414.56	320.11	0.949412	164	397	cg9543	0.401723	[+]	DMEL00P000064981	2L	6489231	6489290	6497015	6497074
1883_0063_0187	-0.0180338	277.22	354.11	-0.0356867	362.56	379.11	-0.152642	219	1138	cg9543	-0.0356867	[+]	DMEL00P000064982	2L	6489331	6489390	6497115	6497174
1883_0567_0429	-0.102259	528.33	715.44	-0.495631	1091.89	1570.44	0.914633	198	491	cg9543	-0.102259	[+]	DMEL00P000064983	2L	6489431	6489490	6497215	6497274
1883_0481_0931	-0.412702	855.33	1436.33	-0.577065	756.56	1151.33	0.843221	284	740	cg9543	-0.412702	[+]	DMEL00P000064984	2L	6489531	6489590	6497315	6497374
1883_0351_0857	0.162797	865.22	975	0.437125	515.11	388.11	1.3565	172	314	cg9543	0.437125	[+]	DMEL00P000064985	2L	6489631	6489690	6497415	6497474
1883_0437_0923	0.145997	429.11	489.22	-0.429308	831.44	1142.11	1.3467	142	261	cg9543	0.145997	[+]	DMEL00P000064986	2L	6489731	6489790	6497515	6497574
1883_0255_0707	-0.203987	1410.33	2049.33	0.080533	982.33	947.67	0.718824	144	409	cg9543	0.080533	[+]	DMEL00P000064987	2L	6489831	6489890	6497615	6497674
1883_0628_0832	-0.485401	7658.11	13524.7	-0.659316	10690.2	17222.8	0.257602	479	1873	cg9543	-0.485401	[+]	DMEL00P000064988	2L	6489931	6489990	6497715	6497774
1883_0624_0382	0.0220129	697.22	866.22	0.046885	781.22	771.44	-0.601074	452	3205	cg9543	0.0220129	[+]	DMEL00P000064989	2L	6490031	6490090	6497815	6497874
1883_0190_0378	-0.24607	1168	1747.44	-0.217275	647.33	767.67	-0.705172	800	6097	cg9543	-0.24607	[+]	DMEL00P000064990	2L	6490131	6490190	6497915	6497974
1883_0043_0735	-0.39678	890.11	1478.33	-0.677597	550.44	898.11	-1.25238	366	4076	cg13777 milt	-0.677597	[+]	DMEL00P000070459	2L	7037268	7037327	7045037	7045096
1883_0015_0729	-0.0802988	1318.89	1759	-0.218152	1259.22	1494.22	-0.919741	332	2936	cg13777 milt	-0.218152	[+]	DMEL00P000070460	2L	7037368	7037427	7045137	7045196
1883_0259_0613	-0.18345	738	1057.22	-0.599647	1151	1779.22	-1.08858	528	5249	cg13777 milt	-0.599647	[+]	DMEL00P000070461	2L	7037468	7037527	7045237	7045296
1883_0273_0755	0.556557	330.33	283.33	0.519564	371.78	264.56	-0.842169	368	3084	cg13777 milt	0.519564	[+]	DMEL00P000070462	2L	7037568	7037627	7045337	7045396
1883_0335_0439	-0.323089	3075.78	4854	-0.657132	2127.33	3422.11	-0.229699	835	4577	cg13777 milt	-0.323089	[+]	DMEL00P000070463	2L	7037668	7037727	7045437	7045496
1883_0662_0556	-0.234512	708.22	1051.11	-0.441843	625.22	866.33	-0.761288	340	2694	cg13777 milt	-0.441843	[+]	DMEL00P000070464	2L	7037768	7037827	7045537	7045596
1883_0700_0928	-0.218734	602.78	884.89	-0.686514	667.11	1095.22	0.272594	1083	4191	cg13777 milt	-0.218734	[+]	DMEL00P000070465	2L	7037868	7037927	7045637	7045696
1883_0506_0176	-0.441805	1124.67	1927.11	-1.05704	724.78	1538.33	0.00893219	926	4302	cg13777 milt	-0.441805	[+]	DMEL00P000070466	2L	7037968	7038027	7045737	7045796
1883_0736_0322	-0.382619	1219.67	2005.89	-0.764702	871.11	1509.78	0.238414	1470	5825	cg13777 milt	-0.382619	[+]	DMEL00P000070467	2L	7038068	7038127	7045837	7045896
1883_0113_0105	-0.202099	260.78	378.44	0.136142	326.78	303.33	-0.6312	362	2621	cg13777 milt	-0.202099	[+]	DMEL00P000070468	2L	7038168	7038227	7045937	7045996
1883_0224_1014	-0.79058	5059.67	11040.7	-0.678426	9015.22	14717.9	-0.0311598	1966	9391	cg13777 milt	-0.678426	[+]	DMEL00P000070469	2L	7038268	7038327	7046037	7046096
1883_0428_0478	-0.298471	334.89	519.56	0.00100872	452.89	461.67	-0.493538	516	3396	cg13777 milt	-0.298471	[+]	DMEL00P000070470	2L	7038368	7038427	7046137	7046196
1883_0303_0621	-0.588125	1134.67	2151.78	-0.860226	812	1503.67	-0.537894	671	4554	cg13777 milt	-0.588125	[+]	DMEL00P000070471	2L	7038468	7038527	7046237	7046296
1883_0003_0693	0.00283979	240.22	302.44	0.399794	327.78	253.44	-0.732884	446	3465	cg13777 milt	0.00283979	[+]	DMEL00P000070472	2L	7038568	7038627	7046337	7046396
1883_0754_0892	-0.517787	525.67	949.44	-0.483457	488.56	696.78	-0.0812656	1762	8714	cg13777 milt	-0.483457	[+]	DMEL00P000070473	2L	7038668	7038727	7046437	7046496
1883_0180_0454	-0.122219	1016.33	1395.44	-1.04556	606.67	1277.44	-1.4143	381	4747	cg13777 milt	-1.04556	[+]	DMEL00P000070474	2L	7038768	7038827	7046537	7046596
1883_0504_0292	-0.58755	3265.22	6189.67	0.0280529	965.78	966.22	-0.397069	289	1779	cg13777 milt	-0.397069	[+]	DMEL00P000070475	2L	7038868	7038927	7046637	7046696
1883_0286_0878	0.146875	577.89	658.44	-0.32493	814.78	1041.11	0.681412	141	411	cg13777 milt	0.146875	[+]	DMEL00P000070476	2L	7038968	7039027	7046737	7046796
1883_0238_0654	-0.568724	1062.44	1987.89	-0.0734572	816.11	876	1.73493	183	257	cg13777 milt	-0.0734572	[+]	DMEL00P000070477	2L	7039068	7039127	7046837	7046896
1883_0412_0838	-0.252317	1371.78	2061.22	-0.624169	2541	3995.22	0.578022	213	667	cg13777 milt	-0.252317	[+]	DMEL00P000070478	2L	7039168	7039227	7046937	7046996
1883_0170_0582	-0.0235081	488.56	626.44	-0.39293	599	802.33	0.181854	157	647	cg13777 milt	-0.0235081	[+]	DMEL00P000070479	2L	7039268	7039327	7047037	7047096
1883_0697_0851	-0.504283	401.33	718.11	-0.330793	522.22	670	-0.517852	489	3273	cg13777 milt	-0.504283	[+]	DMEL00P000070480	2L	7039368	7039427	7047137	7047196
1883_0730_0906	-0.08321	482.89	645.33	-0.355477	869.22	1134.44	-0.430582	536	3377	cg13777 milt	-0.355477	[+]	DMEL00P000070481	2L	7039468	7039527	7047237	7047296
1883_0012_0110	-1.11073	598.33	1630	0.396809	1035.67	802.44	-0.134731	363	1863	cg13777 milt	-0.134731	[+]	DMEL00P000070482	2L	7039568	7039627	7047337	7047396
1883_0401_0647	-0.358253	280.89	454.22	-0.891459	366.33	693.22	-0.657138	339	2499	cg13777 milt	-0.657138	[+]	DMEL00P000070483	2L	7039668	7039727	7047437	7047496
1883_0142_0728	-1.0298	459	1182.22	-0.835788	410.22	746.89	-1.1125	400	4043	cg13777 milt	-1.0298	[+]	DMEL00P000070484	2L	7039768	7039827	7047537	7047596
1883_0152_0022	-0.773082	695.44	1499.22	-0.865442	725.67	1348.67	-1.03841	384	3687	cg13777 milt	-0.865442	[+]	DMEL00P000070485	2L	7039868	7039927	7047637	7047696
1883_0510_0884	-0.254128	993.33	1494.44	-0.275931	3401.67	4201.44	-0.195702	701	3753	cg13777 milt	-0.254128	[+]	DMEL00P000070486	2L	7039968	7040027	7047737	7047796
1883_0418_0936	-0.533216	452.22	825.56	-0.342812	625.67	809.44	-0.613278	477	3411	cg13777 milt	-0.533216	[+]	DMEL00P000070487	2L	7040068	7040127	7047837	7047896
1883_0017_0707	0.0862265	473.22	562.33	0.268925	545.44	461.78	-0.520942	171	1147	cg13777 milt	0.0862265	[+]	DMEL00P000070488	2L	7040168	7040227	7047937	7047996
1883_0649_0663	0.0589463	430.78	521.67	0.0927379	371.11	355	0.871219	117	299	cg13777 milt	0.0927379	[+]	DMEL00P000070489	2L	7040268	7040327	7048037	7048096
1883_0713_0691	0.469525	218.67	199.22	0.303575	304.89	252	0.410159	224	788	cg13777 milt	0.410159	[+]	DMEL00P000070490	2L	7040368	7040427	7048137	7048196
1883_0182_0296	-0.109423	456.56	621.33	0.165555	525.56	478	-0.617184	182	1305	cg13777 milt	-0.109423	[+]	DMEL00P000070491	2L	7040468	7040527	7048237	7048296
1883_0524_0076	-0.231641	597.56	885.11	-0.0273986	451.11	469	-0.375322	393	2383	cg13777 milt	-0.231641	[+]	DMEL00P000070492	2L	7040568	7040627	7048337	7048396
1883_0388_0258	0.231501	231.22	248.44	0.441545	288	216.33	-0.452197	177	1132	cg13777 milt	0.231501	[+]	DMEL00P000070493	2L	7040668	7040727	7048437	7048496
1883_0278_0648	-0.0528069	222.22	290.78	0.232888	306.44	266	-0.469356	250	1618	cg13777 milt	-0.0528069	[+]	DMEL00P000070494	2L	7040768	7040827	7048537	7048596
1883_0215_0481	0.256062	226.67	239.44	0.245616	242.78	208.89	0.541236	146	469	cg13777 milt	0.256062	[+]	DMEL00P000070495	2L	7040868	7040927	7048637	7048696
1883_0736_0450	0.350677	321	317.56	0.863612	474.67	266.11	-0.357632	389	2330	cg13777 milt	0.350677	[+]	DMEL00P000070496	2L	7040968	7041027	7048737	7048796
1883_0310_0466	0.298238	849.33	871.33	0.155771	591.78	541.89	-0.562537	499	3445	cg13777 milt	0.155771	[+]	DMEL00P000070497	2L	7041068	7041127	7048837	7048896
1883_0295_0377	0.178265	601.67	670.78	-0.0859581	701.11	759.11	-0.98901	1006	9334	cg13777 milt	-0.0859581	[+]	DMEL00P000070498	2L	7041168	7041227	7048937	7048996
1883_0451_0075	0.0157107	3175.56	3962.56	-0.131578	3315.11	3704.67	-0.59987	4281	30330	cg13777 milt	-0.131578	[+]	DMEL00P000070499	2L	7041268	7041327	7049037	7049096
1883_0491_0593	-0.0398337	1131.67	1467.56	0.6239	849.33	562.22	-0.673883	2733	20382	cg13777 milt	-0.0398337	[+]	DMEL00P000070500	2L	7041368	7041427	7049137	7049196
1883_0520_0706	0.132245	1769.67	2036.89	-0.0480017	2056.89	2169.22	-0.189276	4082	21757	cg13777 milt	-0.0480017	[+]	DMEL00P000070501	2L	7041468	7041527	7049237	7049296
1883_0187_0905	0.110473	1311.56	1532.56	0.319277	1210.89	990	-0.523968	2181	14660	cg13777 milt	0.110473	[+]	DMEL00P000070502	2L	7041568	7041627	7049337	7049396
1883_0041_0323	0.0902188	1374	1628.22	0.0933816	1358.44	1298.89	-0.866551	1053	8975	cg13777 milt	0.0902188	[+]	DMEL00P000070503	2L	7041668	7041727	7049437	7049496
1883_0127_0881	-0.343533	7357.11	11776.2	-0.883361	6843	12876.8	-0.0790934	6621	32695	cg13777 milt	-0.343533	[+]	DMEL00P000070504	2L	7041768	7041827	7049537	7049596
1883_0713_0681	-0.330538	1640.22	2601.89	-0.304543	1396.11	1758.89	0.451631	3599	12302	cg13777 milt	-0.304543	[+]	DMEL00P000070505	2L	7041868	7041927	7049637	7049696
1883_0439_0167	0.105294	397.56	466.22	0.279292	646	543	0.141684	1921	8140	cg13777 milt	0.141684	[+]	DMEL00P000070506	2L	7041968	7042027	7049737	7049796
1883_0549_0405	-0.266988	7724.11	11724.8	-0.895771	12714.8	24132.7	0.128944	5979	25560	cg13777 milt	-0.266988	[+]	DMEL00P000070507	2L	7042068	7042127	7049837	7049896
1883_0085_0035	-0.210556	5156.33	7526.78	-1.01078	8627.67	17734.2	-1.14429	1052	10870	cg13777 milt	-1.01078	[+]	DMEL00P000070508	2L	7042168	7042227	7049937	7049996
1883_0037_0183	0.241553	2371	2529.89	-0.0403963	2991.44	3138.22	-1.3545	902	10782	cg13777 milt	-0.0403963	[+]	DMEL00P000070509	2L	7042268	7042327	7050037	7050096
1883_0259_0163	-0.0395535	4970	6443.89	-0.814021	4671.22	8377.56	-1.21945	2668	29042	cg13777 milt	-0.814021	[+]	DMEL00P000070510	2L	7042368	7042427	7050137	7050196
1883_0064_0246	0.163555	533.22	600.56	0.131095	614.67	572.56	-1.31884	798	9306	cg13777 milt	0.131095	[+]	DMEL00P000070511	2L	7042468	7042527	7050237	7050296
1883_0460_0938	0.0486612	2847.44	3472.89	-0.314108	1419.56	1800.33	-0.845795	3549	29817	cg13777 milt	-0.314108	[+]	DMEL00P000070512	2L	7042574	7042633	7050343	7050402
1883_0027_0503	0.717559	350.22	268.67	0.788118	379	223.89	-1.28039	293	3327	cg13777 milt	0.717559	[+]	DMEL00P000070513	2L	7042674	7042733	7050443	7050502
1883_0246_0386	-0.734878	883.67	1855.22	-0.458129	628.67	881	-1.24257	556	6150	cg13777 milt	-0.734878	[+]	DMEL00P000070514	2L	7042774	7042833	7050543	7050602
1883_0019_0937	-0.765888	1211.67	2599.11	-0.865644	2334.33	4339	-1.26767	807	9083	cg13777 milt	-0.865644	[+]	DMEL00P000070515	2L	7042874	7042933	7050643	7050702
1883_0475_0703	-0.548975	3513	6483.67	-1.22548	1307.44	3118.67	-1.15169	1568	16285	cg13777 milt	-1.15169	[+]	DMEL00P000070516	2L	7042974	7043033	7050743	7050802
1883_0399_0471	-1.31144	1213.89	3800.56	-0.855224	1306.67	2411.33	-1.83951	689	11527	cg13777 milt	-1.31144	[+]	DMEL00P000070517	2L	7043074	7043133	7050843	7050902
1883_0475_0261	-1.31885	1729.89	5444	-1.65069	1340.33	4293	-1.0071	1133	10645	cg13777 milt	-1.31885	[+]	DMEL00P000070518	2L	7043174	7043233	7050943	7051002
1883_0585_0257	-1.30704	813.89	2540.44	-0.880297	734.33	1378.89	-0.890254	1058	9167	cg13777 milt	-0.890254	[+]	DMEL00P000070519	2L	7043274	7043333	7051043	7051102
1883_0653_0709	-0.139801	284.44	395.33	-0.0652221	322.11	343.78	-0.311197	310	1798	cg13777 milt	-0.139801	[+]	DMEL00P000070520	2L	7043374	7043433	7051143	7051202
1883_0556_0812	-0.0471722	335.44	437.22	-0.278648	325.22	402.44	-0.0140099	311	1468	cg13777 milt	-0.0471722	[+]	DMEL00P000070521	2L	7043474	7043533	7051243	7051302
1883_0632_0702	0.477214	221.56	200.78	0.695073	351.44	221.44	0.720383	172	488	cg13777 milt	0.695073	[+]	DMEL00P000070522	2L	7043574	7043633	7051343	7051402
1883_0557_0779	0.060295	606.22	733.44	-0.340283	989.67	1278.11	-0.219611	185	1007	cg13777 milt	-0.219611	[+]	DMEL00P000070523	2L	7043674	7043733	7051443	7051502
1883_0312_0012	-0.130041	933.89	1289.22	-0.182325	665.89	770.78	0.153195	162	681	cg13777 milt	-0.130041	[+]	DMEL00P000070524	2L	7043774	7043833	7051543	7051602
1883_0648_0020	0.382571	188.89	182.78	0.536599	250.11	175.89	-0.864745	238	2026	cg13777 milt	0.382571	[+]	DMEL00P000070525	2L	7043874	7043933	7051643	7051702
1883_0330_0964	-0.396022	1294.67	2149.11	-0.259556	595.33	727	-0.403066	386	2386	cg13777 milt	-0.396022	[+]	DMEL00P000070526	2L	7043974	7044033	7051743	7051802
1883_0055_0015	-0.38889	3388.33	5596.78	-0.365766	1440.89	1894	0.439754	280	965	cg13777 milt	-0.365766	[+]	DMEL00P000070527	2L	7044074	7044133	7051843	7051902
1883_0092_0596	0.58544	839.89	706.11	0.292104	882.22	735	-0.823004	126	1042	cg13777 milt	0.292104	[+]	DMEL00P000070528	2L	7044174	7044233	7051943	7052002
1883_0420_0282	-0.448775	1698.56	2924.56	-0.150612	734.56	831.78	-1.33166	239	2812	cg13777 milt	-0.448775	[+]	DMEL00P000070529	2L	7044274	7044333	7052043	7052102
1883_0299_0987	0.169448	421.78	473.11	0.18003	572.44	515.44	0.153954	134	563	cg13777 milt	0.169448	[+]	DMEL00P000070530	2L	7044374	7044433	7052143	7052202
1883_0223_0509	-0.411516	1867.56	3133.56	-0.907273	6421.78	12286.1	0.808854	187	499	cg13777 milt	-0.411516	[+]	DMEL00P000070531	2L	7044474	7044533	7052243	7052302
1883_0556_0906	0.210737	396.11	431.78	0.410713	450.89	346	1.15625	154	323	cg13777 milt	0.410713	[+]	DMEL00P000070532	2L	7044574	7044633	7052343	7052402
1883_0349_0083	-0.392948	893.89	1480.67	-0.534922	1514	2237.67	-0.197271	203	1088	cg13777 milt	-0.392948	[+]	DMEL00P000070533	2L	7044674	7044733	7052443	7052502
1883_0178_0704	-0.149972	716.11	1002.33	-0.767988	1172.44	2036.67	-0.608179	175	1247	cg13777 milt	-0.608179	[+]	DMEL00P000070534	2L	7044774	7044833	7052543	7052602
1883_0319_0753	0.270712	489	511.33	-0.315779	673.56	855.22	-0.81394	133	1093	cg13777 milt	-0.315779	[+]	DMEL00P000070535	2L	7044874	7044933	7052643	7052702
1883_0440_0100	0.0200815	733.89	913	-0.786257	1818	3198.33	0.882463	196	497	cg13777 milt	0.0200815	[+]	DMEL00P000070536	2L	7044974	7045033	7052743	7052802
1883_0387_0365	0.109202	352.56	412.33	0.120556	387.33	363.44	0.781822	185	503	cg13777 milt	0.120556	[+]	DMEL00P000070537	2L	7045074	7045133	7052843	7052902
1883_0755_0783	-0.0983685	1101.89	1488.11	-0.620655	1019.67	1599.33	-0.0936128	167	833	cg13777 milt	-0.0983685	[+]	DMEL00P000070538	2L	7045174	7045233	7052943	7053002
1883_0314_0442	0.200004	1191.56	1308.56	0.112697	874.22	824.78	1.73943	165	231	cg13777 milt	0.200004	[+]	DMEL00P000070539	2L	7045274	7045333	7053043	7053102
1883_0439_0743	-0.0533	372.56	487.67	-0.44994	599	834.67	1.43465	133	230	cg13777 milt	-0.0533	[+]	DMEL00P000070540	2L	7045374	7045433	7053143	7053202
1883_0181_0071	0.083433	265.78	316.44	0.756823	451.67	272.67	1.24801	157	309	cg13777 milt	0.756823	[+]	DMEL00P000070541	2L	7045474	7045533	7053243	7053302
1883_0407_0411	0.00110986	483.22	609.11	-0.153777	496.89	563.89	-0.534063	225	1523	cg13777 milt	-0.153777	[+]	DMEL00P000070542	2L	7045574	7045633	7053343	7053402
1883_0637_0365	-0.132503	734.56	1015.78	0.303815	1951.33	1612.56	-0.929686	440	3918	cg13777 milt	-0.132503	[+]	DMEL00P000070543	2L	7045674	7045733	7053443	7053502
1883_0410_0832	-0.604153	555.56	1065.33	-0.519129	1019	1489.67	-1.156	391	4073	cg13777 milt	-0.604153	[+]	DMEL00P000070544	2L	7045774	7045833	7053543	7053602
1883_0335_0655	-0.39091	1732.33	2865.44	0.13591	634.67	589.22	-0.396969	161	991	cg13777 milt	-0.39091	[+]	DMEL00P000070545	2L	7045874	7045933	7053643	7053702
1883_0042_0682	-1.08373	12295.9	32876	-0.64376	11328.6	18055.5	-0.506103	2166	14380	cg13777 milt	-0.64376	[+]	DMEL00P000070546	2L	7045974	7046033	7053743	7053802
1883_0437_0061	0.229472	652.22	701.78	-0.117291	584.33	646.56	0.442802	189	650	cg13777 milt	0.229472	[+]	DMEL00P000070547	2L	7046074	7046133	7053843	7053902
1883_0278_0148	-0.29487	2323	3595	-0.211442	1612.22	1904.22	0.431515	266	922	cg13777 milt	-0.211442	[+]	DMEL00P000070548	2L	7046174	7046233	7053943	7054002
1883_0544_0524	-0.305325	3284.67	5120.22	-0.233011	1014.44	1216.22	0.576607	223	699	cg13777 milt	-0.233011	[+]	DMEL00P000070549	2L	7046274	7046333	7054043	7054102
1883_0195_0757	0.20704	368.56	402.78	-0.149399	641.78	726.11	-0.259344	210	1175	cg13777 milt	-0.149399	[+]	DMEL00P000070550	2L	7046374	7046433	7054143	7054202
1883_0687_0367	-0.140283	1372.11	1907.67	-0.0245639	1423.56	1477.11	-0.0128534	261	1231	cg13777 milt	-0.0245639	[+]	DMEL00P000070551	2L	7046474	7046533	7054243	7054302
1883_0338_0494	-0.15369	726.78	1019.89	-0.169001	1531.89	1756.89	0.398353	139	493	cg13777 milt	-0.15369	[+]	DMEL00P000070552	2L	7046574	7046633	7054343	7054402
1883_0436_0232	-0.443335	2865.44	4915.11	-0.748408	3036.89	5204.33	-1.01914	580	5495	cg13777 milt	-0.748408	[+]	DMEL00P000070553	2L	7046674	7046733	7054443	7054502
1883_0239_0371	-0.779899	823.33	1783.33	-0.479552	574.33	816.89	-0.793273	860	6967	cg13777 milt	-0.779899	[+]	DMEL00P000070554	2L	7046774	7046833	7054543	7054602
1883_0483_0277	-0.643314	768.11	1513.44	-0.592258	586.44	901.89	-0.9918	972	9036	cg13777 milt	-0.643314	[+]	DMEL00P000070555	2L	7046874	7046933	7054643	7054702
1883_0046_0804	-0.492386	3713.89	6590.78	-1.27562	1323.11	3267.67	-0.848812	1329	11189	cg13777 milt	-0.848812	[+]	DMEL00P000070556	2L	7046974	7047033	7054743	7054802
1883_0722_0358	-0.398047	253.33	421.11	-0.897055	272.56	517.78	-0.250829	1003	5579	cg13777 milt	-0.398047	[+]	DMEL00P000070557	2L	7047074	7047133	7054843	7054902
1883_0467_0931	-0.705735	1136.89	2339.11	-1.28395	499.33	1240.33	-0.156869	690	3596	cg13777 milt	-0.705735	[+]	DMEL00P000070558	2L	7047174	7047233	7054943	7055002
1883_0428_0510	0.111334	296	345.67	0.299246	425	352.33	0.611788	305	933	cg13777 milt	0.299246	[+]	DMEL00P000070559	2L	7047274	7047333	7055043	7055102
1883_0162_0422	0.688783	236.11	184.78	0.694394	329.78	207.89	0.555004	220	700	cg13777 milt	0.688783	[+]	DMEL00P000070560	2L	7047374	7047433	7055143	7055202
1883_0614_0900	-0.254192	1173.56	1765.67	-0.181144	957.33	1107.22	0.594135	331	1025	cg13777 milt	-0.181144	[+]	DMEL00P000070561	2L	7047474	7047533	7055243	7055302
1883_0710_0902	-0.170171	490.89	696.78	0.42545	383.11	291	0.977649	527	1251	cg13777 milt	0.42545	[+]	DMEL00P000070562	2L	7047574	7047633	7055343	7055402
1883_0578_0364	0.242542	2236.33	2384.56	0.19636	748.44	666.33	-0.24291	408	2257	cg13777 milt	0.19636	[+]	DMEL00P000070563	2L	7047674	7047733	7055443	7055502
1883_0296_0298	-0.472941	2077	3636.56	-0.623282	1165.11	1830.78	-0.544498	1143	7793	cg13777 milt	-0.544498	[+]	DMEL00P000070564	2L	7047774	7047833	7055543	7055602
1883_0600_0394	0.585306	307.78	258.78	0.414851	325.56	249.11	1.04611	163	369	cg13777 milt	0.585306	[+]	DMEL00P000070565	2L	7047874	7047933	7055643	7055702
1883_0628_0754	0.507444	220.11	195.33	0.680221	247.67	157.67	1.24675	166	327	cg13777 milt	0.680221	[+]	DMEL00P000070566	2L	7047974	7048033	7055743	7055802
1883_0714_0924	0.0556563	919	1115.44	-0.96398	781.56	1555.22	0.0375068	759	3457	cg13777 milt	0.0375068	[+]	DMEL00P000070567	2L	7048074	7048133	7055843	7055902
1883_0477_1023	-0.00040612	190.11	239.89	0.712207	310.67	193.44	0.511349	279	915	cg13777 milt	0.511349	[+]	DMEL00P000070568	2L	7048174	7048233	7055943	7056002
1883_0304_0304	0.566242	264.22	225.11	0.667561	296.89	190.67	0.0633922	133	595	cg13777 milt	0.566242	[+]	DMEL00P000070569	2L	7048274	7048333	7056043	7056102
1883_0111_0855	0.533299	209.44	182.56	0.650358	279	181.33	1.75206	1377	1911	cg13777 milt	0.650358	[+]	DMEL00P000070570	2L	7048374	7048433	7056143	7056202
1883_0173_0101	-0.29312	758.67	1172.67	-0.622576	600.56	943.22	-0.50897	345	2295	cg13777 milt	-0.50897	[+]	DMEL00P000070571	2L	7048474	7048533	7056243	7056302
1883_0567_0437	-0.563684	1250	2330.67	-0.744346	1158	1978.89	-0.756061	1151	9087	cg13777 milt	-0.744346	[+]	DMEL00P000070572	2L	7048574	7048633	7056343	7056402
1883_0125_0093	-0.544399	1821.78	3351.67	-0.68325	2194.78	3595.11	-1.04477	778	7503	cg13777 milt	-0.68325	[+]	DMEL00P000070573	2L	7048674	7048733	7056443	7056502
1883_0246_0526	-0.458263	4236.67	7342.78	-0.482331	2248.22	3203.89	-0.845517	2028	17035	cg13777 milt	-0.482331	[+]	DMEL00P000070574	2L	7048774	7048833	7056543	7056602
1883_0546_0972	-0.85054	2430.56	5528.78	-0.554649	1998.22	2994	-0.272127	2820	15919	cg13777 milt	-0.554649	[+]	DMEL00P000070575	2L	7048874	7048933	7056643	7056702
1883_0254_0196	-1.15075	19960.3	55906.6	-0.771136	12480.2	21727	-0.791927	1752	14180	cg13777 milt	-0.791927	[+]	DMEL00P000070576	2L	7048974	7049033	7056743	7056802
1883_0766_0158	-0.511489	1407.33	2530.78	-0.368866	1325.78	1746.44	-0.236956	1817	10010	cg13777 milt	-0.368866	[+]	DMEL00P000070577	2L	7049074	7049133	7056843	7056902
1883_0470_0764	-0.262134	869.44	1315.33	-0.00123668	1001.22	1022.22	-0.656906	583	4297	cg13777 milt	-0.262134	[+]	DMEL00P000070578	2L	7049174	7049233	7056943	7057002
1883_0272_1004	-0.464848	2939.11	5117.22	-0.923317	1873.67	3624.78	-0.440034	1577	10001	cg13777 milt	-0.464848	[+]	DMEL00P000070579	2L	7049274	7049333	7057043	7057102
1883_0496_0186	-0.367196	584.33	950.78	-0.296024	1015	1271.22	-0.148754	839	4348	cg13777 milt	-0.296024	[+]	DMEL00P000070580	2L	7049374	7049433	7057143	7057202
1883_0154_0654	0.319815	301.67	304.89	-0.123271	400.11	444.56	-0.40776	268	1662	cg13777 milt	-0.123271	[+]	DMEL00P000070581	2L	7049474	7049533	7057243	7057302
1883_0086_0666	-1.01609	687.67	1754.44	-0.789855	664.78	1172.44	-1.57276	881	12251	cg13777 milt	-1.01609	[+]	DMEL00P000070582	2L	7049574	7049633	7057343	7057402
1883_0668_0942	-0.991924	1222.67	3067.56	-1.02603	1234	2563.44	-0.811943	1437	11793	cg13777 milt	-0.991924	[+]	DMEL00P000070583	2L	7049674	7049733	7057443	7057502
1883_0188_0696	0.0283038	704.22	871.11	-0.0643332	830.56	885.89	-0.236457	209	1151	cg13777 milt	-0.0643332	[+]	DMEL00P000070584	2L	7049774	7049833	7057543	7057602
1883_0207_0397	-0.0735539	707.44	939.11	-0.175186	1182.11	1361.56	-0.228705	291	1594	cg13777 milt	-0.175186	[+]	DMEL00P000070585	2L	7049874	7049933	7057643	7057702
1883_0589_0567	-0.826316	581.33	1300.33	-0.523058	653	957.22	-0.690342	381	2874	cg13777 milt	-0.690342	[+]	DMEL00P000070586	2L	7049974	7050033	7057743	7057802
1883_0515_0205	-0.227695	442.89	654.22	-0.0598858	429.78	457	-1.1122	313	3163	cg13777 milt	-0.227695	[+]	DMEL00P000070587	2L	7050074	7050133	7057843	7057902
1883_0594_0474	-1.06432	3626.89	9567.78	-0.363727	1170.44	1536.33	0.700111	212	610	cg13777 milt	-0.363727	[+]	DMEL00P000070588	2L	7050174	7050233	7057943	7058002
1883_0636_0272	-0.108948	1075.22	1462.78	0.158863	680.11	621.44	1.29669	175	333	cg13777 milt	0.158863	[+]	DMEL00P000070589	2L	7050274	7050333	7058043	7058102
1883_0587_0375	-0.0243724	757	971.22	-0.481656	1594.89	2271.78	0.888674	141	356	cg13777 milt	-0.0243724	[+]	DMEL00P000070590	2L	7050374	7050433	7058143	7058202
1883_0536_0384	-0.265543	2204.67	3343.22	-0.726938	2243.89	3788.56	0.337675	226	836	cg13777 milt	-0.265543	[+]	DMEL00P000070591	2L	7050474	7050533	7058243	7058302
1883_0186_0938	-0.191341	920.11	1325.33	-0.595948	1301.11	2006.11	-0.877955	616	5292	cg13777 milt	-0.595948	[+]	DMEL00P000070592	2L	7050574	7050633	7058343	7058402
1883_0121_0169	-0.267499	423.89	643.67	-0.353715	572.89	746.78	-0.573281	314	2184	cg13777 milt	-0.353715	[+]	DMEL00P000070593	2L	7050674	7050733	7058443	7058502
1883_0161_0419	-0.136626	710.11	984.78	-0.24337	901	1088	-0.568186	246	1705	cg13777 milt	-0.24337	[+]	DMEL00P000070594	2L	7050774	7050833	7058543	7058602
1883_0453_0995	-0.403977	1062.22	1773	0.208052	931.44	822.56	-0.436144	696	4402	cg13777 milt	-0.403977	[+]	DMEL00P000070595	2L	7050874	7050933	7058643	7058702
1883_0012_0904	-0.338961	3267.33	5213.33	-0.612322	3968.44	6188.56	0.589905	208	646	cg13777 milt	-0.338961	[+]	DMEL00P000070596	2L	7050974	7051033	7058743	7058802
1883_0652_0318	1.39155	2854.11	1372.33	1.45079	5119.44	1910.44	-0.13715	213	1095	cg13777 milt	1.39155	[+]	DMEL00P000070597	2L	7051074	7051133	7058843	7058902
1883_0213_0063	0.105887	308.44	361.56	0.148831	393.67	362.22	-0.772302	127	1014	cg13777 milt	0.105887	[+]	DMEL00P000070598	2L	7051174	7051233	7058943	7059002
1883_0516_0586	-0.191412	2614.11	3765.56	-0.907539	3225.89	6172.89	0.219737	211	847	cg13777 milt	-0.191412	[+]	DMEL00P000070599	2L	7051274	7051333	7059043	7059102
1883_0209_0275	-0.46911	804.78	1405.33	-1.07023	914.78	1959.44	-1.26348	292	3277	cg13777 milt	-1.07023	[+]	DMEL00P000070600	2L	7051374	7051433	7059143	7059202
1883_0730_0856	-0.448021	226.11	389.11	-0.263977	302.33	370.33	0.372739	272	982	cg13777 milt	-0.263977	[+]	DMEL00P000070601	2L	7051474	7051533	7059243	7059302
1883_0658_0150	-0.372874	278.67	455.22	-0.509279	353.78	513.67	-0.165228	277	1452	cg13777 milt	-0.372874	[+]	DMEL00P000070602	2L	7051574	7051633	7059343	7059402
1883_0034_0958	-1.0411	567.56	1473.33	-0.794891	445.56	788.56	-0.58074	469	3279	cg13777 milt	-0.794891	[+]	DMEL00P000070603	2L	7051674	7051733	7059443	7059502
1883_0364_0842	-0.2859	302.56	465.33	-0.847646	337.56	619.67	0.0682653	157	700	cg13777 milt	-0.2859	[+]	DMEL00P000070604	2L	7051774	7051833	7059543	7059602
1883_0081_0061	-0.4296	254	431.56	0.333741	369.67	299.22	-0.254397	184	1026	cg13777 milt	-0.254397	[+]	DMEL00P000070605	2L	7051874	7051933	7059643	7059702
1883_0047_0891	0.367437	266	260.11	0.279981	369.11	310.11	0.104895	173	752	cg13777 milt	0.279981	[+]	DMEL00P000070606	2L	7051974	7052033	7059743	7059802
1883_0565_0891	-0.0100604	1311.22	1665.67	-0.639602	3296.11	5238.22	0.66788	347	1021	cg13777 milt	-0.0100604	[+]	DMEL00P000070607	2L	7052074	7052133	7059843	7059902
1883_0031_0839	0.42527	293.56	275.78	-0.257455	314	382.89	-0.18232	253	1342	cg13777 milt	-0.18232	[+]	DMEL00P000070608	2L	7052174	7052233	7059943	7060002
1883_0701_0773	-0.43044	2114.78	3595.22	-0.474044	5930.33	8402.78	-0.478694	998	6501	cg13777 milt	-0.474044	[+]	DMEL00P000070609	2L	7052274	7052333	7060043	7060102
1883_0326_0644	-0.225484	876.67	1293	-0.687697	1118.22	1837.33	-0.656107	262	1930	cg13777 milt	-0.656107	[+]	DMEL00P000070610	2L	7052374	7052433	7060143	7060202
1883_0713_0391	-0.750002	432.33	917.22	-0.750352	378.33	649.22	-0.530454	633	4274	cg13777 milt	-0.750002	[+]	DMEL00P000070611	2L	7052474	7052533	7060243	7060302
1883_0489_0433	-0.502394	471.56	842.67	-0.810746	443.11	792.89	-0.361615	478	2871	cg13777 milt	-0.502394	[+]	DMEL00P000070612	2L	7052574	7052633	7060343	7060402
1883_0247_0657	-0.902299	623.56	1470.22	-0.809755	589.56	1054.22	-0.356265	376	2250	cg13777 milt	-0.809755	[+]	DMEL00P000070613	2L	7052674	7052733	7060443	7060502
1883_0392_0644	-0.148546	525	734.11	-0.127057	506.78	564.56	0.13478	357	1520	cg13777 milt	-0.127057	[+]	DMEL00P000070614	2L	7052774	7052833	7060543	7060602
1883_0293_0541	-0.0593382	610.22	802.11	0.230046	806.11	701.11	-0.307578	289	1672	cg13777 milt	-0.0593382	[+]	DMEL00P000070615	2L	7052874	7052933	7060643	7060702
1883_0523_0207	0.599215	245.11	204.11	0.580051	438.33	299.11	0.304	281	1064	cg13777 milt	0.580051	[+]	DMEL00P000070616	2L	7052979	7053038	7060748	7060807
1883_0223_0263	-0.525959	484.78	880.56	-0.538725	371	549.78	-0.452388	381	2437	cg13777 milt	-0.525959	[+]	DMEL00P000070617	2L	7053079	7053138	7060848	7060907
1883_0121_0125	-0.328975	625.33	990.89	-0.597715	454.67	701.89	-0.591516	319	2247	cg13777 milt	-0.591516	[+]	DMEL00P000070618	2L	7053179	7053238	7060948	7061007
1883_0579_0513	-0.416778	858	1444.89	-0.778941	1915.67	3353.11	1.4293	193	335	cg13777 milt	-0.416778	[+]	DMEL00P000070619	2L	7053279	7053338	7061048	7061107
1883_0466_0904	-0.967493	7733.67	19077.2	-0.645875	4491.33	7168.78	0.228757	4814	19204	cg13777 milt	-0.645875	[+]	DMEL00P000070620	2L	7053379	7053438	7061148	7061207
1883_0008_0576	-0.465381	502.44	875.11	-0.591245	693.78	1066.22	-0.196459	258	1382	cg13777 milt	-0.465381	[+]	DMEL00P000070621	2L	7053479	7053538	7061248	7061307
1883_0595_0511	0.0613584	741.22	896.11	-0.181606	676.11	782.22	0.464043	306	1037	cg13777 milt	0.0613584	[+]	DMEL00P000070622	2L	7053579	7053638	7061348	7061407
1883_0620_0298	-0.0166316	2710.56	3459	-0.0625515	1168.89	1245.22	0.415957	667	2337	cg13777 milt	-0.0166316	[+]	DMEL00P000070623	2L	7053679	7053738	7061448	7061507
1883_0096_0380	-0.15193	1557.44	2182.89	-0.23141	733.33	878.22	-0.963768	494	4504	cg13777 milt	-0.23141	[+]	DMEL00P000070624	2L	7053779	7053838	7061548	7061607
1883_0254_0502	-0.21641	1033.67	1515	-0.389197	994.44	1328.56	-0.916627	1292	11401	cg13777 milt	-0.389197	[+]	DMEL00P000070625	2L	7053879	7053938	7061648	7061707
1883_0289_0349	0.0390094	462.78	568.22	0.246564	673.89	579.44	-0.267272	583	3280	cg13777 milt	0.0390094	[+]	DMEL00P000070626	2L	7053979	7054038	7061748	7061807
1883_0338_0386	-0.149806	894.11	1251.33	-0.155826	602.56	684.78	-0.00527504	425	1994	cg13777 milt	-0.149806	[+]	DMEL00P000070627	2L	7054079	7054138	7061848	7061907
1883_0559_0337	-0.436144	303.56	518.11	0.0971809	429.11	409.22	0.0425277	785	3563	cg13777 milt	0.0425277	[+]	DMEL00P000070628	2L	7054179	7054238	7061948	7062007
1883_0359_0845	-0.00543378	664.78	841.78	-0.632787	868.11	1373.11	0.11104	1203	5207	cg13777 milt	-0.00543378	[+]	DMEL00P000070629	2L	7054279	7054338	7062048	7062107
1883_0241_0985	-0.614285	3424.89	6613.78	-0.905913	970.44	1854.89	0.053365	1842	8298	cg13777 milt	-0.614285	[+]	DMEL00P000070630	2L	7054379	7054438	7062148	7062207
1883_0414_0424	-0.416275	516.67	869.78	-0.461811	490.33	688.89	0.264632	809	3148	cg13777 milt	-0.416275	[+]	DMEL00P000070631	2L	7054479	7054538	7062248	7062307
1883_0440_0016	-0.410446	429.56	720.22	0.0362308	534.67	531.89	0.0391101	393	1788	cg13777 milt	0.0362308	[+]	DMEL00P000070632	2L	7054579	7054638	7062348	7062407
1883_0208_0232	-0.245939	467.78	699.78	-0.138634	599.89	673.67	-0.49555	276	1819	cg13777 milt	-0.245939	[+]	DMEL00P000070633	2L	7054679	7054738	7062448	7062507
1883_0449_0881	0.147842	311.78	355	0.0597675	297.22	290.89	-0.247632	300	1665	cg13777 milt	0.0597675	[+]	DMEL00P000070634	2L	7054779	7054838	7062548	7062607
1883_0709_0319	0.257766	201.67	212.78	0.367007	273.22	216.11	-0.18727	279	1485	cg13777 milt	0.257766	[+]	DMEL00P000070635	2L	7054879	7054938	7062648	7062707
1883_0381_0289	-0.314056	712.67	1117.67	-0.291841	1024.89	1279.89	0.229139	253	1009	cg13777 milt	-0.291841	[+]	DMEL00P000070636	2L	7054979	7055038	7062748	7062807
1883_0128_0160	0.210618	1775	1935	-0.516731	751.11	1096.22	-0.540527	279	1897	cg13777 milt	-0.516731	[+]	DMEL00P000070637	2L	7055079	7055138	7062848	7062907
1883_0441_0147	0.512382	362.33	320.44	0.268052	545.11	461.78	0.435708	524	1811	cg13777 milt	0.435708	[+]	DMEL00P000070638	2L	7055179	7055238	7062948	7063007
1883_0373_0417	0.68849	257.78	201.78	0.785753	292.56	173.11	0.427808	301	1046	cg13777 milt	0.68849	[+]	DMEL00P000070639	2L	7055279	7055338	7063048	7063107
1883_0099_0795	0.443665	840.22	779.33	0.628859	637	420.22	0.394648	340	1209	cg13777 milt	0.443665	[+]	DMEL00P000070640	2L	7055379	7055438	7063148	7063207
1883_0685_0585	0.445054	381.67	353.67	0.642328	418.22	273.33	0.431306	315	1092	cg13777 milt	0.445054	[+]	DMEL00P000070641	2L	7055479	7055538	7063248	7063307
1883_0291_0157	0.624784	1247.33	1020.44	0.0338346	502	500.22	-0.498304	504	3328	cg13777 milt	0.0338346	[+]	DMEL00P000070642	2L	7055579	7055638	7063348	7063407
1883_0571_0015	0.590114	187.22	156.89	0.431029	263.89	199.67	0.121135	218	937	cg13777 milt	0.431029	[+]	DMEL00P000070643	2L	7055679	7055738	7063448	7063507
1883_0017_0889	-0.0576287	582	764.11	0.150972	404.78	371.89	-0.527553	302	2035	cg13777 milt	-0.0576287	[+]	DMEL00P000070644	2L	7055779	7055838	7063548	7063607
1883_0237_0471	0.0881286	258.22	306.44	0.331803	306.67	248.56	0.941402	152	370	cg13777 milt	0.331803	[+]	DMEL00P000070645	2L	7055879	7055938	7063648	7063707
1883_0719_0191	0.241279	176.89	188.78	0.982643	301.11	155.44	1.76814	145	199	cg13777 milt	0.982643	[+]	DMEL00P000070646	2L	7055979	7056038	7063748	7063807
1883_0760_0196	0.812453	173.56	124.67	0.906488	276.44	150.44	1.2352	140	278	cg13777 milt	0.906488	[+]	DMEL00P000070647	2L	7056079	7056138	7063848	7063907
1883_0481_0433	-0.575244	1877	3527.89	-0.595891	2388	3681.78	-0.960644	1771	16112	cg31607	-0.595891	[+]	DMEL00P000081579	2L	8150014	8150073	8157783	8157842
1883_0114_0190	-0.677513	1343.78	2711.22	-0.716419	1225.78	2054.56	-1.1915	615	6566	cg31607	-0.716419	[+]	DMEL00P000081580	2L	8150114	8150173	8157883	8157942
1883_0742_0248	-0.188555	409.78	589.11	-0.290458	488.67	609.67	-0.304896	1345	7767	cg31607	-0.290458	[+]	DMEL00P000081581	2L	8150214	8150273	8157983	8158042
1883_0233_0383	-0.304503	1406.56	2191.33	-0.445241	1232.22	1711.44	-0.892049	816	7079	cg31607	-0.445241	[+]	DMEL00P000081582	2L	8150314	8150373	8158083	8158142
1883_0099_0085	-0.564263	547.67	1021.56	0.252536	542	464.11	-0.811879	475	3898	cg31607	-0.564263	[+]	DMEL00P000081583	2L	8150414	8150473	8158183	8158242
1883_0518_0162	-0.873972	1805.89	4175.11	-0.60187	1313.22	2033.11	-0.795109	906	7349	cg31607	-0.795109	[+]	DMEL00P000081584	2L	8150514	8150573	8158283	8158342
1883_0620_0152	-0.232972	765.56	1135	-0.335539	1101	1417.22	-0.999079	501	4681	cg31607	-0.335539	[+]	DMEL00P000081585	2L	8150614	8150673	8158383	8158442
1883_0231_0493	-0.166117	852.11	1206.11	-0.448839	752.11	1047.22	-0.8154	402	3307	cg31607	-0.448839	[+]	DMEL00P000081586	2L	8150714	8150773	8158483	8158542
1883_0160_0854	-0.0285363	301.89	388.44	0.320551	522.33	426.67	-0.121272	201	1022	cg31607	-0.0285363	[+]	DMEL00P000081587	2L	8150814	8150873	8158583	8158642
1883_0470_0852	0.24511	452.11	481.22	-0.0288969	520.89	542.11	0.0501055	398	1797	cg31607	0.0501055	[+]	DMEL00P000081588	2L	8150914	8150973	8158683	8158742
1883_0669_0547	0.0406447	268.89	329.78	-0.325131	295.44	377.56	-0.390294	268	1642	cg31607	-0.325131	[+]	DMEL00P000081589	2L	8151014	8151073	8158783	8158842
1883_0132_0952	-0.521641	282.78	512.11	-0.527223	280.78	412.78	-0.456793	214	1373	cg31607	-0.521641	[+]	DMEL00P000081590	2L	8151114	8151173	8158883	8158942
1883_0670_0308	-0.286673	332.22	511.22	-0.11235	360.22	397.22	-1.13069	369	3777	cg31607	-0.286673	[+]	DMEL00P000081591	2L	8151214	8151273	8158983	8159042
1883_0110_0486	-0.276369	371.11	567	0.193443	554	494.22	-0.611207	263	1878	cg31607	-0.276369	[+]	DMEL00P000081592	2L	8151314	8151373	8159083	8159142
1883_0252_0278	-0.214693	424.89	622	-0.394377	353.44	473.89	-1.45637	250	3207	cg31607	-0.394377	[+]	DMEL00P000081593	2L	8151414	8151473	8159183	8159242
1883_0754_0320	-0.719968	5013	10416.3	-0.865059	5740.33	10665.7	-0.93514	648	5792	cg31607	-0.865059	[+]	DMEL00P000081594	2L	8151514	8151573	8159283	8159342
1883_0117_0901	-0.140815	550.11	765.11	-0.394302	732.44	982	-0.782179	358	2878	cg31607	-0.394302	[+]	DMEL00P000081595	2L	8151614	8151673	8159383	8159442
1883_0142_0576	-0.206352	298.11	433.89	-0.0449306	432.89	455.56	-0.45361	229	1466	cg31607	-0.206352	[+]	DMEL00P000081596	2L	8151714	8151773	8159483	8159542
1883_0116_0366	0.00116415	495.67	624.78	-0.261535	559.44	684.11	0.196023	161	657	cg31607	0.00116415	[+]	DMEL00P000081597	2L	8151814	8151873	8159583	8159642
1883_0580_0600	0.581069	220.44	185.89	0.096784	243.44	232.22	0.341579	193	712	cg31607	0.341579	[+]	DMEL00P000081598	2L	8151914	8151973	8159683	8159742
1883_0659_0957	-0.902809	506.89	1195.56	-0.764223	408.89	708.44	0.305596	271	1025	cg31607	-0.764223	[+]	DMEL00P000081599	2L	8152014	8152073	8159783	8159842
1883_0131_0027	-0.36483	167.44	272	0.0324279	256.44	255.78	-0.43207	189	1192	cg31607	-0.36483	[+]	DMEL00P000081600	2L	8152114	8152173	8159883	8159942
1883_0624_0760	-0.493272	388.89	690.56	-0.196385	338.22	395.33	-0.435093	378	2389	cg31607	-0.435093	[+]	DMEL00P000081601	2L	8152214	8152273	8159983	8160042
1883_0400_0920	-0.305024	488.22	760.89	-0.100437	767.67	839.56	-0.325635	240	1406	cg31607	-0.305024	[+]	DMEL00P000081602	2L	8152314	8152373	8160083	8160142
1883_0050_0888	-0.00891144	420	533.11	-0.00690058	529	542.22	0.838387	153	400	cg31607	-0.00690058	[+]	DMEL00P000081603	2L	8152414	8152473	8160183	8160242
1883_0114_0848	0.26851	258.56	270.78	0.252373	355.89	304.78	0.581447	129	403	cg31607	0.26851	[+]	DMEL00P000081604	2L	8152514	8152573	8160283	8160342
1883_0468_0074	-0.556681	1211.89	2248.67	-0.0872825	684.78	742.11	0.578164	244	764	cg31607	-0.0872825	[+]	DMEL00P000081605	2L	8152614	8152673	8160383	8160442
1883_0371_0301	-0.198315	604	874.22	0.037637	450.67	447.89	0.0682121	194	865	cg31607	0.037637	[+]	DMEL00P000081606	2L	8152714	8152773	8160483	8160542
1883_0500_0700	-0.469615	1080.11	1886.78	-0.478482	2316.22	3292	-1.12748	169	1726	cg31607	-0.478482	[+]	DMEL00P000081607	2L	8152814	8152873	8160583	8160642
1883_0478_0574	-0.0842819	767.67	1026.67	0.0103392	849.78	860.67	-0.293841	297	1702	cg31607	-0.0842819	[+]	DMEL00P000081608	2L	8152914	8152973	8160683	8160742
1883_0656_0134	0.527155	274.67	240.44	0.534103	253.78	178.78	1.02674	214	491	cg31607	0.534103	[+]	DMEL00P000081609	2L	8153014	8153073	8160783	8160842
1883_0295_0961	-0.17772	1063.56	1517.56	-0.0362103	1178	1232.22	0.424354	211	735	cg31607	-0.0362103	[+]	DMEL00P000081610	2L	8153114	8153173	8160883	8160942
1883_0160_0198	0.518152	241.56	212.78	0.48324	317	231.33	1.34409	208	383	cg31607	0.518152	[+]	DMEL00P000081611	2L	8153214	8153273	8160983	8161042
1883_0287_0971	-0.0561054	1258	1649.89	-0.905193	1941.67	3709.44	-0.401644	291	1797	cg31607	-0.401644	[+]	DMEL00P000081612	2L	8153314	8153373	8161083	8161142
1883_0495_0485	-0.344055	531.67	851.33	0.141953	643.11	594.56	-1.34819	395	4701	cg31607	-0.344055	[+]	DMEL00P000081613	2L	8153414	8153473	8161183	8161242
1883_0439_0897	-0.435361	894.11	1525.22	-0.514325	1059	1543	-0.534671	368	2492	cg31607	-0.514325	[+]	DMEL00P000081614	2L	8153514	8153573	8161283	8161342
1883_0691_0997	-0.141522	615.56	856.56	-0.0730609	1869.89	2006.56	1.60209	226	348	cg31607	-0.0730609	[+]	DMEL00P000081615	2L	8153614	8153673	8161383	8161442
1883_0156_0408	0.40406	290.44	276.89	0.764297	390.56	234.56	1.72944	144	203	cg31607	0.764297	[+]	DMEL00P000081616	2L	8153714	8153773	8161483	8161542
1883_0489_0007	-0.0326244	603.11	778.22	-0.381427	613.33	815	0.62942	183	553	cg31607	-0.0326244	[+]	DMEL00P000081617	2L	8153814	8153873	8161583	8161642
1883_0697_0785	-0.898207	7365.33	17316.7	-0.838357	1415	2580.89	0.719156	424	1204	cg31607	-0.838357	[+]	DMEL00P000081618	2L	8153914	8153973	8161683	8161742
1883_0268_0280	0.0965528	408.44	481.89	-0.0429932	656.44	689.89	-0.436097	151	955	cg31607	-0.0429932	[+]	DMEL00P000081619	2L	8154014	8154073	8161783	8161842
1883_0022_0690	0.0848197	229.33	272.78	0.756442	299.56	180.89	0.256458	150	587	cg31607	0.256458	[+]	DMEL00P000081620	2L	8154114	8154173	8161883	8161942
1883_0018_0958	-0.388826	1146.22	1893.22	-0.442494	1179.11	1634.56	-0.348342	472	2809	cg31607	-0.388826	[+]	DMEL00P000081621	2L	8154214	8154273	8161983	8162042
1883_0290_0438	-0.168211	1438.22	2038.67	-0.619691	1847.33	2895.56	-1.86924	447	7634	cg31607	-0.619691	[+]	DMEL00P000081622	2L	8154314	8154373	8162083	8162142
1883_0419_0049	-0.341393	3462.11	5533.44	-0.690526	7850.89	12925	-1.61413	986	14110	cg31607	-0.690526	[+]	DMEL00P000081623	2L	8154414	8154473	8162183	8162242
1883_0021_0827	-0.117683	784.44	1073.67	-0.879277	676.11	1268.67	-1.08392	595	5896	cg31607	-0.879277	[+]	DMEL00P000081624	2L	8154514	8154573	8162283	8162342
1883_0302_0374	-0.0179946	1225.56	1565.44	-0.0657039	951.33	1015.67	-1.04172	348	3349	cg31607	-0.0657039	[+]	DMEL00P000081625	2L	8154614	8154673	8162383	8162442
1883_0382_0894	0.0554017	776.33	942.44	0.0336773	677.89	675.56	-0.466376	532	3436	cg31607	0.0336773	[+]	DMEL00P000081626	2L	8154714	8154773	8162483	8162542
1883_0610_0616	-0.54248	367.56	675.33	0.297376	461	382.67	-0.494341	241	1587	cg31607	-0.494341	[+]	DMEL00P000081627	2L	8154814	8154873	8162583	8162642
1883_0679_0857	-0.225265	370.78	546.78	-0.050201	508	536.56	-0.510815	613	4083	cg31607	-0.225265	[+]	DMEL00P000081628	2L	8154914	8154973	8162683	8162742
1883_0168_0890	-0.101259	856.56	1159.11	-0.443744	1087.11	1508.33	-0.685741	622	4677	cg31607	-0.443744	[+]	DMEL00P000081629	2L	8155014	8155073	8162783	8162842
1883_0765_0169	0.264126	220.22	231.33	0.291147	270.56	225.56	-0.341107	293	1735	cg31607	0.264126	[+]	DMEL00P000081630	2L	8155114	8155173	8162883	8162942
1883_0738_0024	0.200777	845.78	928.33	-0.169216	885.56	1015.78	-0.907235	528	4629	cg31607	-0.169216	[+]	DMEL00P000081631	2L	8155214	8155273	8162983	8163042
1883_0214_0098	-0.316378	4334.56	6808.78	-0.565854	8087.11	12211.7	-1.50708	488	6484	cg31607	-0.565854	[+]	DMEL00P000081632	2L	8155314	8155373	8163083	8163142
1883_0283_0757	-0.61799	729.89	1413.11	-0.148235	694.78	785.44	-1.5731	484	6732	cg31607	-0.61799	[+]	DMEL00P000081633	2L	8155414	8155473	8163183	8163242
1883_0317_0639	-0.073649	1624.11	2156.11	-0.123652	1098.33	1220.67	-1.00694	426	4002	cg31607	-0.123652	[+]	DMEL00P000081634	2L	8155514	8155573	8163283	8163342
1883_0687_0933	0.0442352	4086.33	4999.22	-0.21655	4181.67	4956.56	1.16699	16336	34009	cg6734	0.0442352	[-]	DMEL00P000120200	2L	12014267	12014326	12025396	12025455
1883_0763_0923	-0.152825	2118.11	2970.56	-0.0912246	1158.67	1259.11	0.532021	11953	38643	cg6734	-0.0912246	[-]	DMEL00P000120201	2L	12014367	12014426	12025496	12025555
1883_0610_0102	-0.128164	2217.89	3057.78	0.342358	1438.11	1157.11	0.0736398	4674	20762	cg6734	0.0736398	[-]	DMEL00P000120202	2L	12014467	12014526	12025596	12025655
1883_0764_0942	0.204235	2426.44	2656.89	-0.0617836	2818.44	3000.89	0.63687	4290	12897	cg6734	0.204235	[-]	DMEL00P000120203	2L	12014567	12014626	12025696	12025755
1883_0568_0198	0.379459	2085.78	2022.67	0.19797	2748.11	2443.89	-0.261766	2026	11355	cg6734	0.19797	[-]	DMEL00P000120204	2L	12014667	12014726	12025796	12025855
1883_0247_0437	0.190516	369.89	408.89	0.172238	413	373.89	-0.763741	778	6175	cg6734	0.172238	[-]	DMEL00P000120205	2L	12014767	12014826	12025896	12025955
1883_0020_0890	0.360126	193.89	190.56	0.235062	336	291.22	0.767507	126	346	cg6734	0.360126	[-]	DMEL00P000120206	2L	12014867	12014926	12025996	12026055
1883_0260_0138	0.140938	144.22	165	0.968277	238.67	124.44	2.19117	127	130	cg6734	0.968277	[-]	DMEL00P000120207	2L	12014967	12015026	12026096	12026155
1883_0605_0541	0.0409978	740.44	907.89	-0.524572	726.67	1066.33	-0.54057	389	2645	cg6734	-0.524572	[-]	DMEL00P000120208	2L	12015067	12015126	12026196	12026255
1883_0041_0845	0.0185073	1392.22	1733.89	-0.607564	3513.67	5461.33	-0.782604	217	1745	cg6734	-0.607564	[-]	DMEL00P000120209	2L	12015167	12015226	12026296	12026355
1883_0619_0409	0.497043	230.22	205.78	0.312143	330.78	271.78	-0.158088	250	1304	cg6734	0.312143	[-]	DMEL00P000120210	2L	12015267	12015326	12026396	12026455
1883_0222_0054	0.0567129	855	1037	-0.295003	769	962.44	-0.828443	372	3088	cg6734	-0.295003	[-]	DMEL00P000120211	2L	12015367	12015426	12026496	12026555
1883_0030_0864	0.536175	348.56	303.22	-0.0442758	573.89	603.67	-0.036596	190	911	cg6734	-0.036596	[-]	DMEL00P000120212	2L	12015467	12015526	12026596	12026655
1883_0767_0125	0.147059	442.11	503.67	0.157642	574.56	525.44	-0.350079	385	2294	cg6734	0.147059	[-]	DMEL00P000120213	2L	12015567	12015626	12026696	12026755
1883_0150_0566	-0.0378311	1226.33	1588.11	-0.340042	3589.33	4634.67	1.46743	126	213	cg6734	-0.0378311	[-]	DMEL00P000120214	2L	12015667	12015726	12026796	12026855
1883_0144_0922	0.810039	208.78	150.22	0.980094	275.44	142.44	1.69219	103	149	cg6734	0.980094	[-]	DMEL00P000120215	2L	12015767	12015826	12026896	12026955
1883_0423_0957	0.498761	221.78	198	0.725655	311.78	192.33	0.699836	172	495	cg6734	0.699836	[-]	DMEL00P000120216	2L	12015867	12015926	12026996	12027055
1883_0243_0687	0.417587	236	222.89	0.47034	409.56	301.56	0.521573	117	381	cg6734	0.47034	[-]	DMEL00P000120217	2L	12015967	12016026	12027096	12027155
1883_0455_0469	0.555395	505.33	433.78	-0.0461051	519.67	547.33	-1.17061	436	4588	cg6734	-0.0461051	[-]	DMEL00P000120218	2L	12016067	12016126	12027196	12027255
1883_0646_0238	0.22281	693	749.11	-0.547386	526.11	784.33	-1.01151	620	5843	cg6734	-0.547386	[-]	DMEL00P000120219	2L	12016167	12016226	12027296	12027355
1883_0251_0753	-0.178509	514.44	734.44	-0.510441	419.56	609.67	-1.42055	448	5606	cg6734	-0.510441	[-]	DMEL00P000120220	2L	12016267	12016326	12027396	12027455
1883_0178_0520	-0.0359817	609.44	788.22	-0.785778	513.33	902.78	-1.52537	539	7253	cg6734	-0.785778	[-]	DMEL00P000120221	2L	12016367	12016426	12027496	12027555
1883_0206_0240	0.0659814	328.33	395.67	0.428246	301.78	228.78	-0.921171	257	2275	cg6734	0.0659814	[-]	DMEL00P000120222	2L	12016467	12016526	12027596	12027655
1883_0202_0804	0.0607814	962.33	1163.89	-0.052265	933.44	987.33	-1.23181	617	6774	cg6734	-0.052265	[-]	DMEL00P000120223	2L	12016567	12016626	12027696	12027755
1883_0675_0149	0.409732	447.67	425.11	0.0752949	531.56	514.67	-0.924208	743	6591	cg6734	0.0752949	[-]	DMEL00P000120224	2L	12016667	12016726	12027796	12027855
1883_0583_0015	-0.299263	1687.33	2619.22	-0.124291	1108.33	1232.33	-0.674723	844	6298	cg6734	-0.299263	[-]	DMEL00P000120225	2L	12016767	12016826	12027896	12027955
1883_0736_0302	0.42523	980	920.67	-0.354567	1057.44	1379.22	-0.375262	726	4402	cg6734	-0.354567	[-]	DMEL00P000120226	2L	12016867	12016926	12027996	12028055
1883_0411_0697	0.675661	251.56	198.67	0.648571	325.11	211.56	-1.00512	298	2796	cg6734	0.648571	[-]	DMEL00P000120227	2L	12016967	12017026	12028096	12028155
1883_0087_0341	0.0953831	5791.33	6838.33	0.218149	21712.3	19040.5	-1.56579	459	6352	cg6734	0.0953831	[-]	DMEL00P000120228	2L	12017067	12017126	12028196	12028255
1883_0397_0429	0.359675	533.56	524.56	0.203404	619.67	549	-1.47132	625	8101	cg6734	0.203404	[-]	DMEL00P000120229	2L	12017167	12017226	12028296	12028355
1883_0347_0967	-0.314738	1611.33	2528.22	0.0597316	945.33	925.22	-1.02638	2336	22243	cg6734	-0.314738	[-]	DMEL00P000120230	2L	12017267	12017326	12028396	12028455
1883_0020_0814	0.0228345	1075.33	1335.22	0.14799	1369.33	1260.67	-1.47592	669	8699	cg6734	0.0228345	[-]	DMEL00P000120231	2L	12017367	12017426	12028496	12028555
1883_0123_0601	-0.0615906	634	834.67	0.350956	477.33	381.78	-1.49344	741	9753	cg6734	-0.0615906	[-]	DMEL00P000120232	2L	12017467	12017526	12028596	12028655
1883_0155_0639	-0.156226	586	823.78	-0.193825	809.44	944.44	-1.15227	882	9164	cg6734	-0.193825	[-]	DMEL00P000120233	2L	12017567	12017626	12028696	12028755
1883_0408_0778	-0.118406	612.11	838.22	-0.00974868	1056.78	1085.33	-0.637896	1770	12875	cg6734	-0.118406	[-]	DMEL00P000120234	2L	12017667	12017726	12028796	12028855
1883_0716_0738	-0.0869006	1681.33	2252.67	-0.291086	2297.44	2867.56	-0.927258	2780	24713	cg6734	-0.291086	[-]	DMEL00P000120235	2L	12017767	12017826	12028896	12028955
1883_0495_0703	-0.427441	2725.33	4623.56	0.180515	1689.89	1521.11	-1.50717	1265	16809	cg6734	-0.427441	[-]	DMEL00P000120236	2L	12017867	12017926	12028996	12029055
1883_0451_0535	-0.322996	2834.33	4472.67	-0.171086	3010.11	3457.22	-1.15542	1592	16577	cg6734	-0.322996	[-]	DMEL00P000120237	2L	12017967	12018026	12029096	12029155
1883_0550_0352	-0.355517	418.56	675.56	0.65036	610.33	396.67	-0.580217	723	5053	cg6734	-0.355517	[-]	DMEL00P000120238	2L	12018067	12018126	12029196	12029255
1883_0704_0246	0.414203	314.44	297.67	0.94859	513.78	271.56	0.434195	1577	5456	cg6734	0.434195	[-]	DMEL00P000120239	2L	12018167	12018226	12029296	12029355
1883_0611_0125	0.343207	1573.11	1564.33	-0.272868	688.67	848.78	-0.0742289	1706	8396	cg6734	-0.0742289	[-]	DMEL00P000120240	2L	12018267	12018326	12029396	12029455
1883_0084_0916	0.467999	916.89	836.22	-0.209092	819.11	965.89	-0.282881	1359	7729	cg6734	-0.209092	[-]	DMEL00P000120241	2L	12018367	12018426	12029496	12029555
1883_0062_0640	0.493679	886.11	793.89	0.0107092	866.56	877.44	-0.847948	1507	12680	cg6734	0.0107092	[-]	DMEL00P000120242	2L	12018467	12018526	12029596	12029655
1883_0695_0093	0.183904	3537	3927.89	0.0866248	3668	3523.67	-0.457173	4756	30522	cg6734	0.0866248	[-]	DMEL00P000120243	2L	12018567	12018626	12029696	12029755
1883_0520_0826	-0.0373261	3143.33	4069.22	0.00982918	2833.78	2871.11	-0.042176	5046	24288	cg6734	-0.0373261	[-]	DMEL00P000120244	2L	12018667	12018726	12029796	12029855
1883_0703_0887	0.246024	692.33	736.44	0.42305	924.56	703.44	0.562032	4286	13571	cg6734	0.42305	[-]	DMEL00P000120245	2L	12018767	12018826	12029896	12029955
1883_0062_0178	0.25138	1091.33	1156.56	0.172736	940.22	850.89	-1.32291	645	7543	cg6734	0.172736	[-]	DMEL00P000120246	2L	12018867	12018926	12029996	12030055
1883_0171_0219	0.0107338	2214.78	2773.22	-0.0269839	3065.89	3186.56	-1.08333	1530	15155	cg6734	-0.0269839	[-]	DMEL00P000120247	2L	12018967	12019026	12030096	12030155
1883_0427_0635	-0.139877	1817.44	2526.11	-0.117973	1645.56	1821.67	-0.66649	1437	10662	cg6734	-0.139877	[-]	DMEL00P000120248	2L	12019067	12019126	12030196	12030255
1883_0541_0359	0.0721755	1117.56	1341	-0.0534507	1295	1370.89	-0.306591	1428	8256	cg6734	-0.0534507	[-]	DMEL00P000120249	2L	12019167	12019226	12030296	12030355
1883_0220_0662	0.46262	352.11	322.33	0.253958	410.44	351.11	-0.485286	570	3730	cg6734	0.253958	[-]	DMEL00P000120250	2L	12019267	12019326	12030396	12030455
1883_0760_0954	0.264098	253.22	266	0.68226	363.89	231.33	-0.0470888	417	2014	cg6734	0.264098	[-]	DMEL00P000120251	2L	12019367	12019426	12030496	12030555
1883_0109_0953	0.355078	437	431	-0.00199724	536.89	548.44	-0.0341657	300	1436	cg6734	-0.00199724	[-]	DMEL00P000120252	2L	12019467	12019526	12030596	12030655
1883_0698_0186	0.39801	541.89	518.78	0.194043	503.89	449.33	-1.06569	395	3865	cg6734	0.194043	[-]	DMEL00P000120253	2L	12019567	12019626	12030696	12030755
1883_0266_0514	-0.216275	1053.78	1544.33	-0.975802	620.89	1245.67	-1.57956	1265	17674	cg6734	-0.975802	[-]	DMEL00P000120254	2L	12019667	12019726	12030796	12030855
1883_0063_0189	-0.190524	1321.44	1902.33	-0.34465	887.78	1150	-0.958419	502	4560	cg6734	-0.34465	[-]	DMEL00P000120255	2L	12019767	12019826	12030896	12030955
1883_0693_0985	0.0640933	934.89	1128.11	-0.048572	525	553.89	0.0415559	1360	6177	cg6734	0.0415559	[-]	DMEL00P000120256	2L	12019867	12019926	12030996	12031055
1883_0546_0082	0.281933	275	285.33	0.41374	376.67	288.44	0.260317	278	1085	cg6734	0.281933	[-]	DMEL00P000120257	2L	12019967	12020026	12031096	12031155
1883_0005_0201	0.666435	192.22	152.78	0.754135	227.44	137.56	1.01786	350	808	cg6734	0.754135	[-]	DMEL00P000120258	2L	12020067	12020126	12031196	12031255
1883_0326_0742	-0.00180885	359.44	454	0.263206	332.56	282.67	0.624707	126	382	cg6734	0.263206	[-]	DMEL00P000120259	2L	12020167	12020226	12031296	12031355
1883_0486_0322	0.460698	186.67	171.11	0.577012	285	194.89	-0.116836	145	735	cg6734	0.460698	[-]	DMEL00P000120260	2L	12020267	12020326	12031396	12031455
1883_0267_0927	0.340159	255.89	255	0.30689	265.44	218.89	-0.165563	181	949	cg6734	0.30689	[-]	DMEL00P000120261	2L	12020367	12020426	12031496	12031555
1883_0732_0578	-0.370185	440.22	717.78	-0.404439	475.33	641.78	-0.413426	363	2260	cg6734	-0.404439	[-]	DMEL00P000120262	2L	12020467	12020526	12031596	12031655
1883_0369_0319	-0.538931	520.33	953.67	-0.458125	308.67	432.56	-1.44909	241	3076	cg6734	-0.538931	[-]	DMEL00P000120263	2L	12020567	12020626	12031696	12031755
1883_0399_0275	-0.541772	584.89	1074.11	-0.180585	1065.44	1231.78	-1.00086	248	2320	cg6734	-0.541772	[-]	DMEL00P000120264	2L	12020667	12020726	12031796	12031855
1883_0626_0504	-0.148552	462.78	647.11	0.107511	622.89	589.78	0.954766	170	410	cg6734	0.107511	[-]	DMEL00P000120265	2L	12020767	12020826	12031896	12031955
1883_0248_0752	0.230394	435.33	468.11	-0.0516486	552.89	584.56	-0.120919	144	732	cg6734	-0.0516486	[-]	DMEL00P000120266	2L	12020867	12020926	12031996	12032055
1883_0394_0990	0.105955	398.22	466.78	-0.176342	544.89	628.11	0.171218	330	1370	cg9008	0.105955	[-]	DMEL00P000137789	2L	13774325	13774384	13792173	13792232
1883_0240_0566	-0.54562	776.67	1430.11	-0.866102	551.44	1025.33	-0.584622	388	2720	cg9008	-0.584622	[-]	DMEL00P000137790	2L	13774425	13774484	13792273	13792332
1883_0017_1017	-0.813866	1663.11	3688.11	-0.29687	1658.11	2077.89	0.0222996	272	1252	cg9008	-0.29687	[-]	DMEL00P000137791	2L	13774525	13774584	13792373	13792432
1883_0443_0633	-0.673812	4885.67	9832.11	-0.591573	1406.11	2161.44	1.06289	202	452	cg9008	-0.591573	[-]	DMEL00P000137792	2L	13774625	13774684	13792473	13792532
1883_0149_0319	0.405749	669.89	637.89	-0.18009	1027.44	1187.44	0.873383	203	518	cg9008	0.405749	[-]	DMEL00P000137793	2L	13774725	13774784	13792573	13792632
1883_0674_0508	0.146752	563.22	641.78	-0.880783	2389.11	4487.67	0.629804	190	574	cg9008	0.146752	[-]	DMEL00P000137794	2L	13774825	13774884	13792673	13792732
1883_0021_0809	-0.311345	357.89	560.22	0.0537256	523.56	514.56	-0.446155	160	1019	cg9008	-0.311345	[-]	DMEL00P000137795	2L	13774925	13774984	13792773	13792832
1883_0453_0399	-0.068572	603.22	798	0.363315	635.56	504	0.18858	216	886	cg9008	0.18858	[-]	DMEL00P000137796	2L	13775025	13775084	13792873	13792932
1883_0121_1005	-0.444305	739.44	1269.22	-0.0716491	745	798.67	1.3727	231	417	cg9008	-0.0716491	[-]	DMEL00P000137797	2L	13775125	13775184	13792973	13793032
1883_0337_0293	-0.766938	557	1195.67	-0.633741	522.78	827.44	-0.496927	320	2111	cg9008	-0.633741	[-]	DMEL00P000137798	2L	13775225	13775284	13793073	13793132
1883_0572_0654	-0.0447627	249.33	324.44	0.127112	451.67	421.89	0.93871	547	1334	cg9008	0.127112	[-]	DMEL00P000137799	2L	13775325	13775384	13793173	13793232
1883_0727_0449	-0.246243	298	445.89	-0.346244	348.89	452.44	0.200531	544	2213	cg9008	-0.246243	[-]	DMEL00P000137800	2L	13775425	13775484	13793273	13793332
1883_0685_0241	-0.196806	155	224.11	0.170066	300	272	0.535276	359	1158	cg9008	0.170066	[-]	DMEL00P000137801	2L	13775525	13775584	13793373	13793432
1883_0501_0897	-1.22624	1721.78	5081.56	-0.971796	798.44	1597.44	0.312291	1641	6178	cg9008	-0.971796	[-]	DMEL00P000137802	2L	13775625	13775684	13793473	13793532
1883_0541_0369	-0.906217	367.33	868.44	-0.753911	461.56	794	0.216653	570	2293	cg9008	-0.753911	[-]	DMEL00P000137803	2L	13775725	13775784	13793573	13793632
1883_0148_0358	-1.03617	1584.22	4098.44	-0.51957	3357.78	4910.22	-0.637713	249	1811	cg9008	-0.637713	[-]	DMEL00P000137804	2L	13775825	13775884	13793673	13793732
1883_0001_0947	-1.69082	1885.33	7678.22	-1.33267	1850.22	4753.78	-0.220762	1555	8471	cg9008	-1.33267	[-]	DMEL00P000137805	2L	13775925	13775984	13793773	13793832
1883_0747_0321	-0.570016	624.22	1169	-0.712016	1057.44	1767	0.67531	756	2213	cg9008	-0.570016	[-]	DMEL00P000137806	2L	13776025	13776084	13793873	13793932
1883_0306_0810	-0.105568	379.44	515	0.163091	839.56	764.89	2.91192	322	200	cg9008	0.163091	[-]	DMEL00P000137807	2L	13776125	13776184	13793973	13794032
1883_0235_0657	-0.125162	439.33	604.44	0.519294	428.22	304.78	1.66192	132	195	cg9008	0.519294	[-]	DMEL00P000137808	2L	13776225	13776284	13794073	13794132
1883_0492_0572	0.157038	351.78	398	0.182425	431	387.44	1.40132	152	269	cg9008	0.182425	[-]	DMEL00P000137809	2L	13776325	13776384	13794173	13794232
1883_0648_0276	-0.132695	493.44	682.44	0.082767	948.44	913.56	0.0531956	277	1248	cg9008	0.0531956	[-]	DMEL00P000137810	2L	13776425	13776484	13794273	13794332
1883_0406_0456	-0.115262	413.33	564.78	-0.0419284	405.33	425.67	-0.447913	247	1575	cg9008	-0.115262	[-]	DMEL00P000137811	2L	13776525	13776584	13794373	13794432
1883_0336_0308	-0.595325	866.56	1651.56	-0.591353	500.78	769.67	-0.976717	516	4747	cg9008	-0.595325	[-]	DMEL00P000137812	2L	13776625	13776684	13794473	13794532
1883_0616_0426	-0.0895036	761	1021.44	-0.210101	1039.44	1226.56	0.900657	254	636	cg9008	-0.0895036	[-]	DMEL00P000137813	2L	13776725	13776784	13794573	13794632
1883_0091_0037	-0.114686	247.22	337.67	-0.387575	231.22	308.56	-0.400059	184	1135	cg9008	-0.387575	[-]	DMEL00P000137814	2L	13776825	13776884	13794673	13794732
1883_0136_0548	-0.789935	358.33	781.56	-0.444586	447	620.56	-1.39461	334	4105	cg9008	-0.789935	[-]	DMEL00P000137815	2L	13776925	13776984	13794773	13794832
1883_0109_0151	-0.456152	389.33	673.78	-0.519777	489.33	715.67	-0.631134	225	1629	cg9008	-0.519777	[-]	DMEL00P000137816	2L	13777025	13777084	13794873	13794932
1883_0538_0570	0.0797417	469.33	560.22	0.115384	687.89	647.78	0.596133	184	569	cg9008	0.115384	[-]	DMEL00P000137817	2L	13777125	13777184	13794973	13795032
1883_0404_0422	-0.0767182	402.22	535.11	-0.0618946	665.11	708.22	0.553043	231	736	cg9008	-0.0618946	[-]	DMEL00P000137818	2L	13777225	13777284	13795073	13795132
1883_0692_0040	-0.30534	1408.67	2195.89	0.0310683	1016.33	1014.67	0.431096	396	1373	cg9008	0.0310683	[-]	DMEL00P000137819	2L	13777325	13777384	13795173	13795232
1883_0032_0386	-0.445352	2639.11	4533.22	-0.709701	6223.56	10383	0.218048	370	1487	cg9008	-0.445352	[-]	DMEL00P000137820	2L	13777425	13777484	13795273	13795332
1883_0752_0578	0.363349	304.11	298.22	0.15304	289.33	265.44	0.528862	300	972	cg9008	0.363349	[-]	DMEL00P000137821	2L	13777525	13777584	13795373	13795432
1883_0723_0823	0.177139	504	562.33	-0.353902	1443.33	1881.67	0.697413	452	1303	cg9008	0.177139	[-]	DMEL00P000137822	2L	13777625	13777684	13795473	13795532
1883_0709_0293	0.0916559	747	884.33	-0.261665	906	1108	0.237542	257	1019	cg9008	0.0916559	[-]	DMEL00P000137823	2L	13777725	13777784	13795573	13795632
1883_0327_0485	0.0660728	340.89	410.78	0.752892	417.22	252.56	0.223194	217	869	cg9008	0.223194	[-]	DMEL00P000137824	2L	13777825	13777884	13795673	13795732
1883_0671_0189	0.639057	434	351.56	0.281497	505.33	424.11	0.98145	185	438	cg9008	0.639057	[-]	DMEL00P000137825	2L	13777925	13777984	13795773	13795832
1883_0337_0967	0.230146	226.67	243.78	0.668231	342.89	220.11	0.689433	158	458	cg9008	0.668231	[-]	DMEL00P000137826	2L	13778025	13778084	13795873	13795932
1883_0098_0842	-0.663276	2467	4928.56	-0.284389	1796.11	2231.44	0.857771	195	503	cg9008	-0.284389	[-]	DMEL00P000137827	2L	13778125	13778184	13795973	13796032
1883_0438_0044	-0.337671	1502	2394.44	-0.613132	2356.78	3677.33	1.26647	211	410	cg9008	-0.337671	[-]	DMEL00P000137828	2L	13778225	13778284	13796073	13796132
1883_0595_0211	0.226403	320.78	345.89	0.577913	334.11	228.33	1.81407	170	226	cg9008	0.577913	[-]	DMEL00P000137829	2L	13778325	13778384	13796173	13796232
1883_0611_0373	-0.0688282	628.56	831.67	-0.210173	516.44	609.44	1.14648	206	435	cg9008	-0.0688282	[-]	DMEL00P000137830	2L	13778425	13778484	13796273	13796332
1883_0440_1012	0.120852	296.33	343.78	0.447261	363.11	271.67	0.89559	353	887	cg9008	0.447261	[-]	DMEL00P000137831	2L	13778525	13778584	13796373	13796432
1883_0272_0972	-0.406063	509.44	851.56	-0.134055	795.44	890.44	0.591424	400	1241	cg9008	-0.134055	[-]	DMEL00P000137832	2L	13778625	13778684	13796473	13796532
1883_0553_0151	-0.00643954	876.78	1111	-0.22926	564.11	674.56	1.0892	284	624	cg9008	-0.00643954	[-]	DMEL00P000137833	2L	13778725	13778784	13796573	13796632
1883_0161_0107	-0.131469	347.44	480.11	-0.380617	577.11	766.44	0.403516	264	933	cg9008	-0.131469	[-]	DMEL00P000137834	2L	13778825	13778884	13796673	13796732
1883_0485_0773	-0.338348	481.11	767.33	0.157727	520.89	476.33	-0.349191	398	2370	cg9008	-0.338348	[-]	DMEL00P000137835	2L	13778925	13778984	13796773	13796832
1883_0681_0061	-0.39437	723.33	1199.33	-0.319174	1429.78	1819.67	0.421219	222	775	cg9008	-0.319174	[-]	DMEL00P000137836	2L	13779025	13779084	13796873	13796932
1883_0124_0328	0.393704	477.56	458.56	0.251318	534.67	458.22	1.50906	151	248	cg9008	0.393704	[-]	DMEL00P000137837	2L	13779125	13779184	13796973	13797032
1883_0437_0519	-0.243867	682.89	1020.11	-0.375075	1183.78	1566.11	0.634994	196	590	cg9008	-0.243867	[-]	DMEL00P000137838	2L	13779225	13779284	13797073	13797132
1883_0698_0556	0.391711	326.33	313.78	-0.272188	442.67	545.33	0.167183	331	1378	cg9008	0.167183	[-]	DMEL00P000137839	2L	13779325	13779384	13797173	13797232
1883_0477_0587	0.00153337	457	575.89	-0.106062	559.44	614.22	0.463616	277	939	cg9008	0.00153337	[-]	DMEL00P000137840	2L	13779425	13779484	13797273	13797332
1883_0737_0693	-0.389922	424.22	701.22	0.149761	593.67	545.89	-0.465852	881	5688	cg9008	-0.389922	[-]	DMEL00P000137841	2L	13779525	13779584	13797373	13797432
1883_0591_0103	-0.180849	534.67	764.56	0.0233301	476.44	478.22	-0.973554	925	8491	cg9008	-0.180849	[-]	DMEL00P000137842	2L	13779625	13779684	13797473	13797532
1883_0720_0788	-0.351618	1134.89	1826.78	-0.459996	1479.89	2076.56	-0.711541	1197	9163	cg9008	-0.459996	[-]	DMEL00P000137843	2L	13779725	13779784	13797573	13797632
1883_0740_0156	-0.671918	3458.89	6951.67	-0.484051	1370.22	1955	-0.806057	1212	9906	cg9008	-0.671918	[-]	DMEL00P000137844	2L	13779825	13779884	13797673	13797732
1883_0347_0005	0.214452	686.44	746.33	-0.491708	1441.44	2067.56	-0.0338786	224	1072	cg9008	-0.0338786	[-]	DMEL00P000137845	2L	13779925	13779984	13797773	13797832
1883_0267_0871	-0.200974	566.11	820.89	-0.201691	843.78	989.89	-0.28635	311	1773	cg9008	-0.201691	[-]	DMEL00P000137846	2L	13780025	13780084	13797873	13797932
1883_0449_0139	0.448678	289.22	267.33	0.701206	383.22	240.44	0.702629	188	540	cg9008	0.701206	[-]	DMEL00P000137847	2L	13780125	13780184	13797973	13798032
1883_0088_0842	-0.0217253	303.67	388.89	-0.0796148	403.33	434.78	0.920229	151	373	cg31775	-0.0217253	[-]	DMEL00P000147413	2L	14737183	14737242	14755028	14755087
1883_0120_0574	0.300236	249.56	255.67	0.788361	313.22	185	1.12864	145	310	cg31775	0.788361	[-]	DMEL00P000147414	2L	14737283	14737342	14755128	14755187
1883_0655_0589	0.66678	161.22	128.11	0.851653	240.78	136.11	1.76295	106	146	cg31775	0.851653	[-]	DMEL00P000147415	2L	14737383	14737442	14755228	14755287
1883_0442_0736	0.550929	232.78	200.44	1.16254	312.33	142.33	1.52084	124	202	cg31775	1.16254	[-]	DMEL00P000147416	2L	14737495	14737554	14755340	14755399
1883_0692_0866	0.209582	552.44	602.67	0.25242	471.11	403.44	1.60716	305	468	cg31775	0.25242	[-]	DMEL00P000147417	2L	14737595	14737654	14755440	14755499
1883_0673_0475	0.132993	423.33	487	-0.0621269	588.11	626.33	0.948202	246	596	cg31775	0.132993	[-]	DMEL00P000147418	2L	14737695	14737754	14755540	14755599
1883_0464_0530	-0.183604	212.11	303.89	0.775498	262.33	156.33	1.58649	221	344	cg31775	0.775498	[-]	DMEL00P000147419	2L	14737795	14737854	14755640	14755699
1883_0659_0489	-0.507177	445.33	798.44	-0.0942613	439.56	478.67	-0.939411	369	3308	cg6860	-0.507177	[-]	DMEL00P000173698	2L	17367473	17367532	17385319	17385378
1883_0222_0366	-0.281112	380.33	583	-0.561114	405.89	610.89	-0.594572	272	1920	cg6860	-0.561114	[-]	DMEL00P000173699	2L	17367573	17367632	17385419	17385478
1883_0639_0473	-0.195483	331.44	478.78	-0.267701	337.11	414	-0.310812	516	2992	cg6860	-0.267701	[-]	DMEL00P000173700	2L	17367673	17367732	17385519	17385578
1883_0214_0738	-0.692088	878.11	1789.67	-0.933281	807.44	1572.89	-0.574327	961	6689	cg6860	-0.692088	[-]	DMEL00P000173701	2L	17367773	17367832	17385619	17385678
1883_0092_0300	-0.584112	972.67	1839.44	-0.64934	1948.78	3118	-1.12389	581	5919	cg6860	-0.64934	[-]	DMEL00P000173702	2L	17367873	17367932	17385719	17385778
1883_0470_0386	-0.211703	420.22	613.89	-0.360538	414	542.22	-0.580029	835	5835	cg6860	-0.360538	[-]	DMEL00P000173703	2L	17367973	17368032	17385819	17385878
1883_0542_0718	0.0389138	409	502.22	-0.351558	506.56	659.33	-0.104596	306	1538	cg6860	-0.104596	[-]	DMEL00P000173704	2L	17368073	17368132	17385919	17385978
1883_0456_0638	0.566038	228.33	194.56	0.292547	280.56	233.67	0.625394	165	500	cg6860	0.566038	[-]	DMEL00P000173705	2L	17368173	17368232	17386019	17386078
1883_0292_0020	-0.699608	747.56	1531.56	-0.840292	856.33	1564	-1.73557	395	6149	cg6860	-0.840292	[-]	DMEL00P000173706	2L	17368273	17368332	17386119	17386178
1883_0179_0053	-0.108857	413.78	562.89	0.0432522	454.67	450.11	-1.84111	175	2931	cg6860	-0.108857	[-]	DMEL00P000173707	2L	17368373	17368432	17386219	17386278
1883_0028_0924	-0.060338	243.11	319.78	0.434307	317.33	239.56	-1.11678	189	1916	cg6860	-0.060338	[-]	DMEL00P000173708	2L	17368473	17368532	17386319	17386378
1883_0547_0281	0.366753	240.78	235.56	0.219323	321.33	281.56	0.0744929	198	879	cg6860	0.219323	[-]	DMEL00P000173709	2L	17368573	17368632	17386419	17386478
1883_0721_0483	-0.243282	245.11	366	0.477675	350.22	256.56	0.92455	242	596	cg6860	0.477675	[-]	DMEL00P000173710	2L	17368673	17368732	17386519	17386578
1883_0415_0235	-0.479279	6249.11	10989.6	-0.643214	8504.78	13549.8	-0.486746	723	4736	cg6860	-0.486746	[-]	DMEL00P000173711	2L	17368773	17368832	17386619	17386678
1883_0069_0523	-0.309225	635.44	993.22	-0.477873	1192.78	1694.56	-0.374363	386	2339	cg6860	-0.374363	[-]	DMEL00P000173712	2L	17368873	17368932	17386719	17386778
1883_0703_0357	-0.445846	951.78	1635.44	-0.359398	1724.56	2256.89	-0.208556	473	2555	cg6860	-0.359398	[-]	DMEL00P000173713	2L	17368973	17369032	17386819	17386878
1883_0033_0547	-0.18432	417.11	597.89	-0.0688486	338.33	362	-0.927767	466	4144	cg6860	-0.18432	[-]	DMEL00P000173714	2L	17369073	17369132	17386919	17386978
1883_0541_0041	-0.187426	371.89	534.22	-0.0419151	434.11	455.89	0.284665	197	756	cg6860	-0.0419151	[-]	DMEL00P000173715	2L	17369173	17369232	17387019	17387078
1883_0446_0008	-0.0290626	349	449.22	0.275274	723.56	609.89	1.18034	367	757	cg6860	0.275274	[-]	DMEL00P000173716	2L	17369273	17369332	17387119	17387178
1883_0101_0079	0.12145	195.56	226.78	0.566824	245.56	169.11	0.689818	147	426	cg6860	0.566824	[-]	DMEL00P000173717	2L	17369373	17369432	17387219	17387278
1883_0300_0656	-0.310224	173.33	271.11	0.681951	306.33	194.78	0.398885	99	351	cg6860	0.398885	[-]	DMEL00P000173718	2L	17369473	17369532	17387319	17387378
1883_0186_0026	-0.164986	6355.11	8988.22	-0.263909	5582.67	6838	0.16124	244	1020	cg6860	-0.164986	[-]	DMEL00P000173719	2L	17369573	17369632	17387419	17387478
1883_0352_0158	-0.830057	7390.44	16574	-0.751518	14242.4	24460	0.256202	221	865	cg6860	-0.751518	[-]	DMEL00P000173720	2L	17369673	17369732	17387519	17387578
1883_0146_0338	0.359898	228.56	224.67	0.639591	215.67	141.22	0.813923	132	351	cg6860	0.639591	[-]	DMEL00P000173721	2L	17369773	17369832	17387619	17387678
1883_0732_0156	0.0412054	432.22	529.89	0.0258014	773	774.56	-0.718184	268	2061	cg6860	0.0258014	[-]	DMEL00P000173722	2L	17369873	17369932	17387719	17387778
1883_0615_0045	-0.0788781	344.33	458.78	0.0271321	411.22	411.67	-1.05666	286	2781	cg6860	-0.0788781	[-]	DMEL00P000173723	2L	17369973	17370032	17387819	17387878
1883_0013_0661	-0.662056	683.11	1363.56	-0.271215	591.44	728.11	-2.10078	311	6236	cg6860	-0.662056	[-]	DMEL00P000173724	2L	17370073	17370132	17387919	17387978
1883_0286_0858	-0.45998	813.22	1411.11	-1.03618	847.56	1773.11	-1.85191	653	11019	cg6860	-1.03618	[-]	DMEL00P000173725	2L	17370173	17370232	17388019	17388078
1883_0671_0147	-0.0450527	263.11	342.44	0.30358	315.78	261	-1.62635	324	4676	cg6860	-0.0450527	[-]	DMEL00P000173726	2L	17370273	17370332	17388119	17388178
1883_0421_0733	-1.14789	471.78	1318.78	-1.10637	661.11	1452	-1.84326	340	5703	cg6860	-1.14789	[-]	DMEL00P000173727	2L	17370373	17370432	17388219	17388278
1883_0385_0093	-0.92865	942.89	2264.11	-1.32864	1078.44	2763.11	-2.26843	492	11081	cg6860	-1.32864	[-]	DMEL00P000173728	2L	17370473	17370532	17388319	17388378
1883_0141_0285	-0.569163	492.56	921.89	-0.826372	801.67	1450.11	-2.15467	329	6848	cg6860	-0.826372	[-]	DMEL00P000173729	2L	17370573	17370632	17388419	17388478
1883_0254_0476	-0.0083343	217	275.33	0.1596	385.67	352.22	-0.270221	149	840	cg6860	-0.0083343	[-]	DMEL00P000173730	2L	17370673	17370732	17388519	17388578
1883_0613_0801	0.120241	312.67	362.89	0.489262	322	234	-0.521099	192	1288	cg6860	0.120241	[-]	DMEL00P000173731	2L	17370773	17370832	17388619	17388678
1883_0063_0151	-0.0467864	577.78	752.89	-0.395302	703.11	943.33	-1.0458	232	2239	cg6860	-0.395302	[-]	DMEL00P000173732	2L	17370873	17370932	17388719	17388778
1883_0299_0603	-0.391693	929.78	1538.78	-0.755092	552.89	951.89	-1.75634	333	5259	cg6860	-0.755092	[-]	DMEL00P000173733	2L	17370973	17371032	17388819	17388878
1883_0289_0991	-0.0409135	223.89	290.56	0.105447	364.67	345.78	-1.20113	242	2601	cg6860	-0.0409135	[-]	DMEL00P000173734	2L	17371073	17371132	17388919	17388978
1883_0537_0695	0.296896	252.44	259.22	0.302541	258.33	213.67	-1.35928	436	5229	cg6860	0.296896	[-]	DMEL00P000173735	2L	17371173	17371232	17389019	17389078
1883_0726_0504	0.305493	256.78	262.11	-0.0362505	250.78	262.33	-1.70803	330	5040	cg6860	-0.0362505	[-]	DMEL00P000173736	2L	17371273	17371332	17389119	17389178
1883_0311_0219	-0.29499	281.78	436.11	-0.243805	482.56	582.89	-0.7606	162	1283	cg6860	-0.29499	[-]	DMEL00P000173737	2L	17371373	17371432	17389219	17389278
1883_0442_0198	0.352044	229.11	226.44	0.809469	297.22	173	-0.00657679	125	587	cg6860	0.352044	[-]	DMEL00P000173738	2L	17371473	17371532	17389319	17389378
1883_0175_0329	0.307717	226.22	230.56	0.691953	276.44	174.56	-0.162168	130	680	cg6860	0.307717	[-]	DMEL00P000173739	2L	17371573	17371632	17389419	17389478
1883_0313_0951	0.271207	392.44	410.22	-0.461669	381.78	536.33	-0.884443	189	1631	cg6860	-0.461669	[-]	DMEL00P000173740	2L	17371673	17371732	17389519	17389578
1883_0704_0882	-0.0460836	208.67	271.78	-0.0321733	342.89	357.67	0.20711	202	818	cg6860	-0.0321733	[-]	DMEL00P000173741	2L	17371773	17371832	17389619	17389678
1883_0067_0147	0.194846	405.78	447.22	-0.706121	677.67	1127.78	0.0540549	183	824	cg6860	0.0540549	[-]	DMEL00P000173742	2L	17371873	17371932	17389719	17389778
1883_0140_0166	0.303751	166.89	170.56	0.0779896	244.78	236.56	1.00246	189	441	cg6860	0.303751	[-]	DMEL00P000173743	2L	17371973	17372032	17389819	17389878
1883_0687_0045	-0.294806	352.11	544.89	-0.274002	349.78	431.44	-0.50152	335	2217	cg6860	-0.294806	[-]	DMEL00P000173744	2L	17372073	17372132	17389919	17389978
1883_0251_0797	-0.471407	927.89	1622.89	-0.164623	479.56	548.33	-1.19173	320	3417	cg6860	-0.471407	[-]	DMEL00P000173745	2L	17372173	17372232	17390019	17390078
1883_0735_0587	-0.591507	560.22	1064.89	-0.385266	533.89	711.33	-0.484944	520	3402	cg6860	-0.484944	[-]	DMEL00P000173746	2L	17372273	17372332	17390119	17390178
1883_0614_0200	0.40424	361.11	344.22	0.0260459	422	422.78	-0.0616296	239	1166	cg6860	0.0260459	[-]	DMEL00P000173747	2L	17372373	17372432	17390219	17390278
1883_0681_0381	-0.000130802	318.11	401.33	-0.0692965	1278.78	1368.67	-0.352915	1039	6203	cg6860	-0.0692965	[-]	DMEL00P000173748	2L	17372473	17372532	17390319	17390378
1883_0298_0166	0.0738805	199.78	239.44	0.711182	285.67	178	-0.5469	211	1441	cg6860	0.0738805	[-]	DMEL00P000173749	2L	17372573	17372632	17390419	17390478
1883_0763_0545	-0.323847	230.67	364.22	0.498605	430.89	311.11	0.155067	343	1440	cg6860	0.155067	[-]	DMEL00P000173750	2L	17372673	17372732	17390519	17390578
1883_0045_0867	-0.378068	251.44	412.22	-0.451307	376.33	524.89	-1.38321	253	3085	cg6860	-0.451307	[-]	DMEL00P000173751	2L	17372773	17372832	17390619	17390678
1883_0423_0289	-0.303418	272	423.44	-0.0222294	296.89	307.56	-1.10522	159	1599	cg6860	-0.303418	[-]	DMEL00P000173752	2L	17372873	17372932	17390719	17390778
1883_0566_0160	-0.35578	205.11	331.11	0.269445	274	231.89	-0.558115	179	1232	cg6860	-0.35578	[-]	DMEL00P000173753	2L	17372973	17373032	17390819	17390878
1883_0705_0741	0.10556	201	235.67	0.632042	289.67	190.67	-0.864561	217	1847	cg6860	0.10556	[-]	DMEL00P000173754	2L	17373073	17373132	17390919	17390978
1883_0041_0225	-0.176701	367.89	524.56	0.380458	345.11	270.44	0.622432	219	665	cg6860	0.380458	[-]	DMEL00P000173755	2L	17373173	17373232	17391019	17391078
1883_0152_0236	-0.0200075	227.33	290.78	0.302779	306.33	253.33	0.0172602	210	970	cg6860	0.0172602	[-]	DMEL00P000173756	2L	17373273	17373332	17391119	17391178
1883_0699_0779	-0.883917	328.33	764.33	-0.45452	490.11	685.11	-0.919691	274	2423	cg6860	-0.883917	[-]	DMEL00P000173757	2L	17373373	17373432	17391219	17391278
1883_0045_0377	-0.0918615	213.89	287.56	0.414576	278.89	213.44	-0.74555	197	1544	cg6860	-0.0918615	[-]	DMEL00P000173758	2L	17373473	17373532	17391319	17391378
1883_0723_0093	0.579591	168.22	142	0.757176	218.89	132.11	-0.196917	187	1002	cg6860	0.579591	[-]	DMEL00P000173759	2L	17373573	17373632	17391419	17391478
1883_0552_0352	0.225136	255.22	275.44	0.134388	371.22	345	-0.478133	174	1133	cg6860	0.134388	[-]	DMEL00P000173760	2L	17373673	17373732	17391519	17391578
1883_0261_0009	-0.447861	370.78	638	-0.315559	408.56	518.67	-1.57791	180	2512	cg6860	-0.447861	[-]	DMEL00P000173761	2L	17373773	17373832	17391619	17391678
1883_0424_0260	0.03532	207.33	255.22	-0.153672	285.33	323.78	-1.58397	210	2943	cg6860	-0.153672	[-]	DMEL00P000173762	2L	17373873	17373932	17391719	17391778
1883_0254_0494	-0.0406107	205.44	266.56	0.327145	323.44	263	-1.37183	194	2347	cg6860	-0.0406107	[-]	DMEL00P000173763	2L	17373973	17374032	17391819	17391878
1883_0071_0271	-0.00321939	497.33	628.78	0.115587	515.22	485.11	0.730091	198	558	cg6860	0.115587	[-]	DMEL00P000173764	2L	17374073	17374132	17391919	17391978
1883_0415_0371	0.020294	593.22	737.89	-0.172312	833.11	957.67	0.627069	224	678	cg6860	0.020294	[-]	DMEL00P000173765	2L	17374173	17374232	17392019	17392078
1883_0022_0250	0.303817	157.22	160.67	1.29019	275.44	114.89	0.959759	233	560	cg6860	0.959759	[-]	DMEL00P000173766	2L	17374273	17374332	17392119	17392178
1883_0475_0139	0.690105	295.44	231	0.526329	348.89	247.11	0.495597	244	809	cg6860	0.526329	[-]	DMEL00P000173767	2L	17374373	17374432	17392219	17392278
1883_0749_0649	0.0972092	679.22	801	-0.548515	712.33	1062.78	0.607395	278	853	cg6860	0.0972092	[-]	DMEL00P000173768	2L	17374473	17374532	17392319	17392378
1883_0393_0789	0.221666	763.22	825.67	-0.153574	964.44	1094.33	0.481128	149	499	cg6860	0.221666	[-]	DMEL00P000173769	2L	17374573	17374632	17392419	17392478
1883_0352_0366	-0.390768	593.67	981.89	-0.157055	907.22	1031.89	0.175946	145	600	cg6860	-0.157055	[-]	DMEL00P000173770	2L	17374673	17374732	17392519	17392578
1883_0279_0689	-0.576088	1257.67	2365.22	-0.561899	1303.11	1962.33	-0.636569	202	1468	cg6860	-0.576088	[-]	DMEL00P000173771	2L	17374773	17374832	17392619	17392678
1883_0200_0980	-0.0427294	611.56	794.67	-0.279622	902.78	1117.89	-1.80308	211	3442	cg6860	-0.279622	[-]	DMEL00P000173772	2L	17374873	17374932	17392719	17392778
1883_0758_1024	-0.330629	500.78	794.44	-0.754475	629.44	1083.22	-1.41325	684	8516	cg6860	-0.754475	[-]	DMEL00P000173773	2L	17374973	17375032	17392819	17392878
1883_0410_0080	0.196815	357.78	393.78	-0.0654727	383.78	409.67	-1.47892	266	3466	cg6860	-0.0654727	[-]	DMEL00P000173774	2L	17375073	17375132	17392919	17392978
1883_0332_0098	-0.416038	258.11	434.44	-0.115986	334.89	370.22	-1.26104	275	3081	cg6860	-0.416038	[-]	DMEL00P000173775	2L	17375173	17375232	17393019	17393078
1883_0107_0067	-0.152462	535.78	751.22	-0.0869908	530.89	575.22	0.385138	233	834	cg6860	-0.0869908	[-]	DMEL00P000173776	2L	17375273	17375332	17393119	17393178
1883_0748_0138	-0.0464142	458.78	597.67	-0.0456304	628.22	661.44	-0.0885295	271	1347	cg6860	-0.0464142	[-]	DMEL00P000173777	2L	17375373	17375432	17393219	17393278
1883_0179_0667	0.288727	357	368.67	0.508606	383.22	274.78	0.127245	225	963	cg6860	0.288727	[-]	DMEL00P000173778	2L	17375475	17375534	17393321	17393380
1883_0721_0253	-0.494103	619.11	1100	-0.502198	654.44	945.56	-0.565297	229	1584	cg6860	-0.502198	[-]	DMEL00P000173779	2L	17375575	17375634	17393421	17393480
1883_0766_0774	0.155867	183.89	208.22	0.354901	233.89	186.56	0.919353	159	393	cg6860	0.354901	[-]	DMEL00P000173780	2L	17375675	17375734	17393521	17393580
1883_0306_0592	0.0411511	509.78	625	0.151194	570.67	524.22	-1.36574	149	1795	cg6860	0.0411511	[-]	DMEL00P000173781	2L	17375775	17375834	17393621	17393680
1883_0282_0978	-0.529756	300.11	546.56	-0.643638	304.33	485	-1.70595	323	4926	cg6860	-0.643638	[-]	DMEL00P000173782	2L	17375875	17375934	17393721	17393780
1883_0348_0834	-0.491725	351.22	623	-0.621529	372.11	584	-2.0909	316	6293	cg6860	-0.621529	[-]	DMEL00P000173783	2L	17375975	17376034	17393821	17393880
1883_0256_0284	-0.974039	259.44	642.89	-0.992123	275	558	-1.95531	195	3535	cg6860	-0.992123	[-]	DMEL00P000173784	2L	17376075	17376134	17393921	17393980
1883_0062_0180	-0.557849	312.33	580	0.307952	340.33	280.44	-1.74651	229	3592	cg6860	-0.557849	[-]	DMEL00P000173785	2L	17376175	17376234	17394021	17394080
1883_0572_0080	-0.705805	719.89	1481.22	-0.82783	570.44	1032.89	-2.06467	484	9465	cg6860	-0.82783	[-]	DMEL00P000173786	2L	17376275	17376334	17394121	17394180
1883_0443_0223	-0.220738	1267	1862.56	-0.0419565	599.78	629.89	-0.598679	342	2421	cg6860	-0.220738	[-]	DMEL00P000173787	2L	17376375	17376434	17394221	17394280
1883_0538_0324	0.591793	297.22	248.78	0.666625	317.44	204	1.68254	824	1200	cg6860	0.666625	[-]	DMEL00P000173788	2L	17376475	17376534	17394321	17394380
1883_0134_0070	-0.306158	332.11	518	-0.515964	375.22	547.33	-0.474919	167	1085	cg6860	-0.474919	[-]	DMEL00P000173789	2L	17376575	17376634	17394421	17394480
1883_0255_0199	0.222933	314.56	340	0.340659	380	306.11	0.931902	171	419	cg6860	0.340659	[-]	DMEL00P000173790	2L	17376675	17376734	17394521	17394580
1883_0363_0831	-0.769226	999.78	2149.56	-0.718312	1578.89	2649.89	-2.07918	649	12820	cg6860	-0.769226	[-]	DMEL00P000173791	2L	17376775	17376834	17394621	17394680
1883_0061_0515	-0.061058	2889.33	3802.44	-0.58661	6883.11	10544.2	-1.72954	693	10743	cg6860	-0.58661	[-]	DMEL00P000173792	2L	17376875	17376934	17394721	17394780
1883_0636_0246	-0.240766	521.56	777.44	-0.593417	464.33	714.67	-1.97902	518	9546	cg6860	-0.593417	[-]	DMEL00P000173793	2L	17376975	17377034	17394821	17394880
1883_0449_0781	0.327745	2142.67	2153.67	0.224579	11166.9	9749.22	0.71204	4189	11954	cg6860	0.327745	[-]	DMEL00P000173794	2L	17377075	17377134	17394921	17394980
1883_0306_0184	-0.515569	641.33	1156.56	-0.546999	834.22	1243.33	-2.07936	635	12545	cg6860	-0.546999	[-]	DMEL00P000173795	2L	17377175	17377234	17395021	17395080
1883_0381_0581	-0.617337	1004.67	1944.22	-0.364925	977.56	1284.22	-1.599	857	12136	cg6860	-0.617337	[-]	DMEL00P000173796	2L	17377275	17377334	17395121	17395180
1883_0408_0094	-0.472792	875.78	1533.22	-0.805342	1353.89	2413.56	-1.7052	626	9542	cg6860	-0.805342	[-]	DMEL00P000173797	2L	17377375	17377434	17395221	17395280
1883_0590_0212	-0.0890497	240.22	322.33	0.405849	395.11	304.22	0.0309759	219	1002	cg6860	0.0309759	[-]	DMEL00P000173798	2L	17377475	17377534	17395321	17395380
1883_0182_0474	-0.0486251	316.11	412.44	-0.605193	392.89	609.67	-1.34455	303	3597	cg6860	-0.605193	[-]	DMEL00P000173799	2L	17377575	17377634	17395421	17395480
1883_0361_0049	0.387626	432.11	416.67	-0.178963	505.22	583.44	1.81431	161	214	cg6860	0.387626	[-]	DMEL00P000173800	2L	17377675	17377734	17395521	17395580
1883_0675_0755	0.706727	262.78	203.11	-0.0185563	944	975.44	2.01954	170	196	cg6860	0.706727	[-]	DMEL00P000173801	2L	17377775	17377834	17395621	17395680
1883_0147_0267	0.0292082	636.89	787.33	-0.646286	606.78	968.78	-1.66883	300	4459	cg6860	-0.646286	[-]	DMEL00P000173802	2L	17377875	17377934	17395721	17395780
1883_0104_0638	-0.351395	1075	1730.11	-0.193861	646.78	754.67	-2.18327	428	9087	cg6860	-0.351395	[-]	DMEL00P000173803	2L	17377975	17378034	17395821	17395880
1883_0391_0125	-0.137991	281.44	390.67	0.354001	414.44	330.78	-1.34107	267	3162	cg6860	-0.137991	[-]	DMEL00P000173804	2L	17378075	17378134	17395921	17395980
1883_0193_0563	0.213063	398.89	434.11	0.290116	389.56	325	-1.01626	257	2430	cg6860	0.213063	[-]	DMEL00P000173805	2L	17378175	17378234	17396021	17396080
1883_0236_0630	0.225631	353.56	381.44	0.0874971	423	406.11	-1.36756	177	2135	cg6860	0.0874971	[-]	DMEL00P000173806	2L	17378275	17378334	17396121	17396180
1883_0672_0234	-0.0996343	260	351.44	-0.140091	358.11	402.56	-0.856064	351	2970	cg6860	-0.140091	[-]	DMEL00P000173807	2L	17378375	17378434	17396221	17396280
1883_0560_0336	-0.545347	1023	1883.33	-0.53765	792	1172.78	-1.52327	309	4152	cg6860	-0.545347	[-]	DMEL00P000173808	2L	17378475	17378534	17396321	17396380
1883_0170_0954	-0.50888	2852	5119.44	-0.643845	2459.11	3919.56	-1.81461	462	7597	cg6860	-0.643845	[-]	DMEL00P000173809	2L	17378575	17378634	17396421	17396480
1883_0225_0177	-0.272314	893.67	1361.56	-0.477336	1008.11	1431.67	-2.12183	312	6348	cg6860	-0.477336	[-]	DMEL00P000173810	2L	17378675	17378734	17396521	17396580
1883_0299_0951	-0.672017	1152.44	2316.33	0.0708235	525.22	510.11	-1.32643	372	4361	cg6860	-0.672017	[-]	DMEL00P000173811	2L	17378775	17378834	17396621	17396680
1883_0721_0661	-0.0257395	545	699.89	0.204389	976.89	864.89	0.545428	133	426	cg6860	0.204389	[-]	DMEL00P000173812	2L	17378875	17378934	17396721	17396780
1883_0113_0707	-0.775406	4239	9153.11	-0.821868	9648.22	17397.9	0.077102	204	904	cg6860	-0.775406	[-]	DMEL00P000173813	2L	17378975	17379034	17396821	17396880
1883_0147_0375	-0.463735	3709.44	6453.44	-0.894223	8094.67	15347.2	-0.0747047	195	960	cg6860	-0.463735	[-]	DMEL00P000173814	2L	17379075	17379134	17396921	17396980
1883_0591_0893	0.393801	415.56	399	0.203966	457.56	405.22	-0.354388	337	2014	cg6860	0.203966	[-]	DMEL00P000173815	2L	17379175	17379234	17397021	17397080
1883_0382_0810	0.262797	486.22	511.22	0.0203595	632.22	635.89	-1.47603	250	3251	cg6860	0.0203595	[-]	DMEL00P000173816	2L	17379275	17379334	17397121	17397180
1883_0188_0372	-0.128576	1032.89	1424.44	-0.0965633	518.11	565.11	-1.96034	188	3420	cg6860	-0.128576	[-]	DMEL00P000173817	2L	17379375	17379434	17397221	17397280
1883_0477_0833	-0.321311	471.11	742.56	0.350205	5713.56	4572.22	-1.05787	291	2832	cg6860	-0.321311	[-]	DMEL00P000173818	2L	17379475	17379534	17397321	17397380
1883_0192_0498	-0.531422	1804.11	3289.44	-1.5351	715.56	2115.44	-2.35527	249	5956	cg6860	-1.5351	[-]	DMEL00P000173819	2L	17379575	17379634	17397421	17397480
1883_0082_0518	-0.0827249	327.11	437	-0.0461733	433.78	456.89	-1.03734	143	1372	cg6860	-0.0827249	[-]	DMEL00P000173820	2L	17379675	17379734	17397521	17397580
1883_0085_0875	0.354574	257	253.56	-0.763699	264.89	458.78	0.643124	149	446	cg6860	0.354574	[-]	DMEL00P000173821	2L	17379775	17379834	17397621	17397680
1883_0533_0037	0.659109	454.67	363.22	-0.455862	1099.78	1538.78	-0.0318548	181	865	cg6860	-0.0318548	[-]	DMEL00P000173822	2L	17379875	17379934	17397721	17397780
1883_0260_0732	-0.399065	3560.56	5922.89	-0.286675	2461	3062.33	-0.606643	364	2591	cg6860	-0.399065	[-]	DMEL00P000173823	2L	17379976	17380035	17397822	17397881
1883_0314_0404	0.244052	554.11	590.22	0.375969	1824.67	1434.33	-0.12028	222	1128	cg6860	0.244052	[-]	DMEL00P000173824	2L	17380076	17380135	17397922	17397981
1883_0322_0186	-0.230931	1750.11	2591	-0.568478	3225.22	4879	-0.224629	344	1879	cg6860	-0.230931	[-]	DMEL00P000173825	2L	17380176	17380235	17398022	17398081
1883_0048_0564	-0.260926	565.56	854.89	-0.0773893	391.67	421.56	-0.391302	244	1496	cg6860	-0.260926	[-]	DMEL00P000173826	2L	17380276	17380335	17398122	17398181
1883_0365_0323	-0.299228	422.11	655.22	-0.413953	877.78	1193	0.0587523	168	754	cg6860	-0.299228	[-]	DMEL00P000173827	2L	17380376	17380435	17398222	17398281
1883_0428_0242	-0.0598318	947	1245.22	-0.342205	2104.56	2721.56	-0.156021	211	1099	cg6860	-0.156021	[-]	DMEL00P000173828	2L	17380476	17380535	17398322	17398381
1883_0466_0438	-0.254509	1867.56	2810.44	0.561164	601.22	415.67	-0.728396	345	2672	cg6860	-0.254509	[-]	DMEL00P000173829	2L	17380576	17380635	17398422	17398481
1883_0421_0951	-0.469897	2401.33	4195.56	-0.57093	989	1498.67	-0.396377	635	3907	cg6860	-0.469897	[-]	DMEL00P000173830	2L	17380676	17380735	17398522	17398581
1883_0326_0676	-0.732763	11987	25129.2	-0.474324	9134.11	12944.8	0.0732087	1924	8549	cg6860	-0.474324	[-]	DMEL00P000173831	2L	17380776	17380835	17398622	17398681
1883_0452_0564	-0.024222	2184.89	2802.89	-0.562438	3604.22	5429.56	-0.590845	591	4161	cg6860	-0.562438	[-]	DMEL00P000173832	2L	17380876	17380935	17398722	17398781
1883_0399_0877	-0.144655	1082	1508.89	-0.695597	775.44	1281.11	-0.632608	962	6972	cg6860	-0.632608	[-]	DMEL00P000173833	2L	17380976	17381035	17398822	17398881
1883_0451_0407	0.111533	607.78	709.67	1.13598	6416.44	2978.33	-0.0493494	461	2230	cg6860	0.111533	[-]	DMEL00P000173834	2L	17381076	17381135	17398922	17398981
1883_0134_1014	-0.671408	881.44	1770.89	-0.139132	617.78	694	0.0443215	557	2525	cg6860	-0.139132	[-]	DMEL00P000173835	2L	17381176	17381235	17399022	17399081
1883_0134_0030	-0.142085	830.11	1155.56	0.219098	840.33	736.44	-0.199354	294	1578	cg6860	-0.142085	[-]	DMEL00P000173836	2L	17381276	17381335	17399122	17399181
1883_0296_0928	0.321153	160.22	161.78	0.55157	236.44	164.56	1.95148	139	168	cg6860	0.55157	[-]	DMEL00P000173837	2L	17381376	17381435	17399222	17399281
1883_0546_0326	0.127434	249.67	288.33	0.440878	321.44	241.56	0.665316	229	675	cg6860	0.440878	[-]	DMEL00P000173838	2L	17381476	17381535	17399322	17399381
1883_0095_0093	-0.554545	775	1435.89	0.0651847	787.89	768.22	-0.0332574	208	995	cg6860	-0.0332574	[-]	DMEL00P000173839	2L	17381576	17381635	17399422	17399481
1883_0123_0963	0.27363	507.67	529.78	-0.21636	429.11	508.56	0.0392124	284	1292	cg6860	0.0392124	[-]	DMEL00P000173840	2L	17381676	17381735	17399522	17399581
1883_0166_0028	-0.151651	1211.56	1697.78	-0.716313	1441.33	2415.67	-0.462978	336	2165	cg6860	-0.462978	[-]	DMEL00P000173841	2L	17381776	17381835	17399622	17399681
1883_0207_0149	0.166659	499.56	561.44	-0.485764	568.67	812.33	-0.976359	299	2750	cg6860	-0.485764	[-]	DMEL00P000173842	2L	17381876	17381935	17399722	17399781
1883_0295_0995	-0.0590803	459.67	604.11	0.120357	426	399.78	-0.26954	315	1775	cg6860	-0.0590803	[-]	DMEL00P000173843	2L	17381976	17382035	17399822	17399881
1883_0608_0248	0.124702	251.22	290.67	0.210772	457.33	403.11	1.22069	173	347	cg6860	0.210772	[-]	DMEL00P000173844	2L	17382076	17382135	17399922	17399981
1883_0239_0827	0.302964	315.33	322.44	0.0661736	442	430.67	1.59122	136	211	cg6860	0.302964	[-]	DMEL00P000173845	2L	17382176	17382235	17400022	17400081
1883_0330_0756	-0.43816	524.56	896.56	-0.35988	565.78	740.67	0.379503	182	654	cg6860	-0.35988	[-]	DMEL00P000173846	2L	17382276	17382335	17400122	17400181
1883_0389_0111	-0.534561	412.33	753.44	-0.484112	538.33	768.11	0.480113	148	496	cg6860	-0.484112	[-]	DMEL00P000173847	2L	17382376	17382435	17400222	17400281
1883_0023_0595	-0.601118	805.89	1542.11	-0.482122	636.78	907.33	0.845118	181	471	cg6860	-0.482122	[-]	DMEL00P000173848	2L	17382489	17382548	17400335	17400394
1883_0104_0036	-1.22455	322	949.22	-0.94416	438.56	860.78	0.705077	166	476	cg6860	-0.94416	[-]	DMEL00P000173849	2L	17382589	17382648	17400435	17400494
1883_0354_0478	-0.416591	237.89	400.56	-0.026114	284	295	0.623176	143	434	cg6860	-0.026114	[-]	DMEL00P000173850	2L	17382689	17382748	17400535	17400594
1883_0307_0761	-0.138925	466.44	647.89	0.176416	526.33	475.11	0.759308	214	591	cg6860	0.176416	[-]	DMEL00P000173851	2L	17382789	17382848	17400635	17400694
1883_0215_0329	-0.189223	832.78	1197.78	-0.631929	1363.11	2154.78	-0.92437	195	1730	cg6860	-0.631929	[-]	DMEL00P000173852	2L	17382889	17382948	17400735	17400794
1883_0474_0834	0.692902	204.89	159.89	0.462422	282	208.78	1.28353	138	265	cg6860	0.692902	[-]	DMEL00P000173853	2L	17382989	17383048	17400835	17400894
1883_0693_0313	0.490781	283.56	254.56	0.138663	322.56	298.89	0.0930657	230	1008	cg6860	0.138663	[-]	DMEL00P000173854	2L	17383089	17383148	17400935	17400994
1883_0454_0732	0.236665	341.33	365.44	-0.0252533	367.33	381.33	-0.381323	180	1096	cg6860	-0.0252533	[-]	DMEL00P000173855	2L	17383189	17383248	17401035	17401094
1883_0716_0920	0.443192	194	180	0.793909	248.89	146.44	1.61913	138	210	cg6860	0.793909	[-]	DMEL00P000173856	2L	17383289	17383348	17401135	17401194
1883_0665_0301	-0.00609268	334.78	424.11	-0.12313	247.33	274.78	-0.91843	249	2200	cg6860	-0.12313	[-]	DMEL00P000173857	2L	17383389	17383448	17401235	17401294
1883_0268_0274	-0.103234	332.33	450.33	-0.0230768	781.44	810	-0.332045	199	1171	cg6860	-0.103234	[-]	DMEL00P000173858	2L	17383489	17383548	17401335	17401394
1883_0120_0014	-0.382043	805.78	1324.67	-0.782234	484	849.11	-0.890018	184	1594	cg6860	-0.782234	[-]	DMEL00P000173859	2L	17383589	17383648	17401435	17401494
1883_0628_0238	-0.503905	6441.67	11523.2	-1.3094	4355.33	11011.1	-1.50362	788	10445	cg6860	-1.3094	[-]	DMEL00P000173860	2L	17383689	17383748	17401535	17401594
1883_0629_0223	-1.32996	1566	4966.33	-0.839403	1799.67	3284.89	-1.58288	1092	15292	cg6860	-1.32996	[-]	DMEL00P000173861	2L	17383789	17383848	17401635	17401694
1883_0160_0380	-1.24515	1782.44	5330	-1.43227	1105.56	3043.56	-1.89551	1020	17740	cg6860	-1.43227	[-]	DMEL00P000173862	2L	17383889	17383948	17401735	17401794
1883_0560_0746	-1.5232	1123.56	4073.89	-0.925523	976.78	1892.56	-1.03545	1289	12351	cg6860	-1.03545	[-]	DMEL00P000173863	2L	17383989	17384048	17401835	17401894
1883_0009_0627	-1.91803	1549.78	7388.22	-1.74652	1152.78	3945.89	-1.71492	1096	16819	cg6860	-1.74652	[-]	DMEL00P000173864	2L	17384089	17384148	17401935	17401994
1883_0151_0615	-0.29418	2191.44	3389.78	-0.191692	935.67	1090.11	-0.81339	228	1873	cg30411	-0.29418	[+]	DMEL00P000193048	2L	19303490	19303549	19321336	19321395
1883_0039_0925	0.0367574	253.44	311.67	0.401871	310.56	239.78	-0.229259	173	948	cg30411	0.0367574	[+]	DMEL00P000193049	2L	19303590	19303649	19321436	19321495
1883_0397_0131	0.163869	223.89	252.11	0.466241	308.33	227.67	0.0406301	145	659	cg30411	0.163869	[+]	DMEL00P000193050	2L	19303690	19303749	19321536	19321595
1883_0568_0520	0.154155	864.56	980.11	-0.263581	2534.56	3103.78	-0.364301	229	1378	cg30411	-0.263581	[+]	DMEL00P000193051	2L	19303790	19303849	19321636	19321695
1883_0278_0134	-0.636368	1945.78	3815.44	-0.150987	1304.22	1477.22	0.0276389	256	1174	cg30411	-0.150987	[+]	DMEL00P000193052	2L	19303890	19303949	19321736	19321795
1883_0714_0854	-0.572733	2368.89	4444.67	-0.54452	635.44	945.44	-0.213825	522	2830	cg30411	-0.54452	[+]	DMEL00P000193053	2L	19303990	19304049	19321836	19321895
1883_0656_0190	-0.571462	727.44	1363.67	-0.676059	966.67	1575.56	-0.981865	357	3296	cg30411	-0.676059	[+]	DMEL00P000193054	2L	19304090	19304149	19321936	19321995
1883_0312_0612	0.0467278	397.67	485.67	0.334213	623.56	504.56	-0.806383	217	1774	cg30411	0.0467278	[+]	DMEL00P000193055	2L	19304190	19304249	19322036	19322095
1883_0402_0754	-0.23704	1174.89	1746.78	-0.147552	542.89	613.44	0.281617	162	623	cg30411	-0.147552	[+]	DMEL00P000193056	2L	19304290	19304349	19322136	19322195
1883_0646_0704	0.643419	213.67	172.56	0.304569	266.89	220.44	0.37983	135	485	cg30411	0.37983	[+]	DMEL00P000193057	2L	19304390	19304449	19322236	19322295
1883_0676_0428	0.118122	1512.11	1757.56	-0.352685	1406.67	1832.33	0.754109	1778	4928	cg10466	0.118122	[+]	DMEL00P000197932	2L	19792165	19792224	19810017	19810076
1883_0341_0387	-0.0490831	1671.67	2181.78	-0.175918	3146.22	3625.67	0.812526	1800	4791	cg10466	-0.0490831	[+]	DMEL00P000197933	2L	19792265	19792324	19810117	19810176
1883_0643_0867	0.731522	958.78	728.44	0.0820266	1200.33	1156.78	0.982971	2594	6135	cg10466	0.731522	[+]	DMEL00P000197934	2L	19792365	19792424	19810217	19810276
1883_0449_0511	-0.308128	1596.89	2494.11	-0.28674	2197.67	2734.78	0.956825	1249	3008	cg10466	-0.28674	[+]	DMEL00P000197935	2L	19792465	19792524	19810317	19810376
1883_0148_0580	0.624272	1558.89	1275.78	0.466881	977.78	721.67	0.876048	2797	7124	cg10466	0.624272	[+]	DMEL00P000197936	2L	19792565	19792624	19810417	19810476
1883_0759_0055	0.589462	1456.78	1221.33	0.0950204	1224.33	1169.33	1.24516	7765	15313	cg10466	0.589462	[+]	DMEL00P000197937	2L	19792665	19792724	19810517	19810576
1883_0549_0777	1.10732	1291.33	756.11	1.11995	1287.33	604.22	2.38361	6094	5459	cg10466	1.11995	[+]	DMEL00P000197938	2L	19792765	19792824	19810617	19810676
1883_0406_0150	0.515061	696.44	614.78	0.232404	836.22	726.11	0.591152	2755	8549	cg10466	0.515061	[+]	DMEL00P000197939	2L	19792865	19792924	19810717	19810776
1883_0384_0202	1.49092	1747.78	784.44	1.89424	2114.33	580.22	2.56317	9209	7284	cg10466	1.89424	[+]	DMEL00P000197940	2L	19792965	19793024	19810817	19810876
1883_0131_0621	0.69216	6012	4694	0.589997	4203.78	2848.89	1.5105	9336	15318	cg10466	0.69216	[+]	DMEL00P000197941	2L	19793065	19793124	19810917	19810976
1883_0590_0624	0.744722	439.67	331	0.379953	495.67	388.56	0.288269	343	1313	cg10466	0.379953	[+]	DMEL00P000197942	2L	19793165	19793224	19811017	19811076
1883_0437_0167	0.0147221	207.33	258.89	0.577955	307.78	210.33	1.2631	172	335	cg10466	0.577955	[+]	DMEL00P000197943	2L	19793265	19793324	19811117	19811176
1883_0122_0882	0.615623	371.67	306	0.179293	362.11	326.22	0.118252	414	1783	cg10466	0.179293	[+]	DMEL00P000197944	2L	19793365	19793424	19811217	19811276
1883_0648_0870	-0.267262	673.44	1022.44	-0.0219071	609.67	631.44	-0.581549	434	3036	cg10466	-0.267262	[+]	DMEL00P000197945	2L	19793465	19793524	19811317	19811376
1883_0014_0174	0.0234777	820.22	1018	-0.287483	956.33	1190.67	-0.856211	359	3038	cg10466	-0.287483	[+]	DMEL00P000197946	2L	19793565	19793624	19811417	19811476
1883_0344_0620	-0.0284935	716.33	921.67	-0.0604899	714.33	759.89	-0.275433	2304	13036	cg10466	-0.0604899	[+]	DMEL00P000197947	2L	19793665	19793724	19811517	19811576
1883_0526_0534	0.213389	425.33	462.78	-0.295604	391.44	490.11	-0.338564	551	3257	cg10466	-0.295604	[+]	DMEL00P000197948	2L	19793765	19793824	19811617	19811676
1883_0672_0684	-0.789957	504.22	1099.78	-1.05938	458	973.67	-0.723634	1144	8831	cg8027	-0.789957	[-]	DMEL00P000272995	2R	5091937	5091996	5543117	5543176
1883_0263_0327	-0.360549	742	1201.78	-0.470714	1027.44	1452.44	-0.0553664	372	1807	cg8027	-0.360549	[-]	DMEL00P000272996	2R	5092037	5092096	5543217	5543276
1883_0111_0427	-0.821984	876.44	1954.56	-0.725445	915.89	1544.78	-0.763306	413	3277	cg8027	-0.763306	[-]	DMEL00P000272997	2R	5092137	5092196	5543317	5543376
1883_0640_0782	-0.261624	668.44	1010.89	-0.371032	685.56	904.44	-1.12774	619	6323	cg8027	-0.371032	[-]	DMEL00P000272998	2R	5092237	5092296	5543417	5543476
1883_0157_0125	-0.0402309	571.33	741.11	-0.117422	826.56	914.67	-0.345969	188	1117	cg8027	-0.117422	[-]	DMEL00P000272999	2R	5092337	5092396	5543517	5543576
1883_0148_0750	-0.435148	1097.56	1872	-0.698651	669.44	1108.33	-1.25142	418	4652	cg8027	-0.698651	[-]	DMEL00P000273000	2R	5092437	5092496	5543617	5543676
1883_0299_0419	-0.505562	259.89	465.44	-0.627071	331.33	522	-1.33993	216	2556	cg8027	-0.627071	[-]	DMEL00P000273001	2R	5092537	5092596	5543717	5543776
1883_0554_0086	-1.45913	645	2237.11	-1.28574	704.44	1752	-1.63334	462	6700	cg8027	-1.45913	[-]	DMEL00P000273002	2R	5092637	5092696	5543817	5543876
1883_0552_0934	-0.778016	447.44	967.89	-0.0186534	476.11	492	-0.966402	455	4156	cg8027	-0.778016	[-]	DMEL00P000273003	2R	5092737	5092796	5543917	5543976
1883_0396_0086	0.741751	525.67	396.56	0.775757	947.33	564.44	0.327551	302	1125	cg8027	0.741751	[-]	DMEL00P000273004	2R	5092837	5092896	5544017	5544076
1883_0259_0763	-0.149061	521.56	729.56	0.11237	725.78	684.89	-1.03593	335	3211	cg8027	-0.149061	[-]	DMEL00P000273005	2R	5092937	5092996	5544117	5544176
1883_0678_0794	-0.0968733	464.67	626.89	0.104257	378.89	359.56	-0.900267	258	2251	cg8027	-0.0968733	[-]	DMEL00P000273006	2R	5093037	5093096	5544217	5544276
1883_0344_0614	-0.0717351	482.56	639.78	-0.408961	678.44	918.89	-0.24645	242	1342	cg8027	-0.24645	[-]	DMEL00P000273007	2R	5093137	5093196	5544317	5544376
1883_0722_0624	-0.226405	1644.56	2427.11	-0.960951	1991.33	3954.22	-0.707627	894	6825	cg8027	-0.707627	[-]	DMEL00P000273008	2R	5093237	5093296	5544417	5544476
1883_0152_0176	-0.476102	713	1251.11	-0.780452	551.56	966.44	-1.28692	406	4631	cg8027	-0.780452	[-]	DMEL00P000273009	2R	5093337	5093396	5544517	5544576
1883_0431_0525	-0.197645	295	426.78	-0.246675	324.89	393.22	-0.56436	343	2371	cg8027	-0.246675	[-]	DMEL00P000273010	2R	5093437	5093496	5544617	5544676
1883_0766_0486	0.296328	9577.78	9838.89	-0.272981	27053.5	33345.9	0.0556529	888	3994	cg8027	0.0556529	[-]	DMEL00P000273011	2R	5093537	5093596	5544717	5544776
1883_0477_0517	0.483771	208.89	188.44	0.75116	367.22	222.56	1.73657	144	202	cg8027	0.75116	[-]	DMEL00P000273012	2R	5093637	5093696	5544817	5544876
1883_0740_0624	0.202148	422.33	463.11	0.599151	328.67	221.33	0.409132	221	778	cg8027	0.409132	[-]	DMEL00P000273013	2R	5093737	5093796	5544917	5544976
1883_0323_0551	0.734045	243.78	184.89	0.433805	225.11	170	0.837251	146	382	cg8027	0.734045	[-]	DMEL00P000273014	2R	5093837	5093896	5545017	5545076
1883_0650_0280	0.317271	508.11	514.44	0.251413	619.89	531.22	-0.0830222	227	1124	cg8027	0.251413	[-]	DMEL00P000273015	2R	5093937	5093996	5545117	5545176
1883_0298_0992	-1.01359	1004.33	2557.89	-0.619145	648.44	1016	0.494806	230	763	cg8027	-0.619145	[-]	DMEL00P000273016	2R	5094037	5094096	5545217	5545276
1883_0429_0815	-0.00652711	358.44	454.22	0.456282	380.33	282.78	0.0732244	194	862	cg8027	0.0732244	[-]	DMEL00P000273017	2R	5094137	5094196	5545317	5545376
1883_0106_0026	-0.56785	5081.78	9502.56	-0.887619	10478.8	19776.7	0.163846	654	2729	cg8027	-0.56785	[-]	DMEL00P000273018	2R	5094237	5094296	5545417	5545476
1883_0739_0627	0.260953	374.89	394.67	0.147653	363.67	334.89	0.893124	176	443	cg8027	0.260953	[-]	DMEL00P000273019	2R	5094337	5094396	5545517	5545576
1883_0513_0823	0.231061	328.33	352.89	0.468806	570.11	420.22	-0.386447	199	1216	cg8027	0.231061	[-]	DMEL00P000273020	2R	5094437	5094496	5545617	5545676
1883_0727_0317	-0.373624	827.56	1352.56	-0.271103	527.22	649	-0.452246	604	3863	cg8027	-0.373624	[-]	DMEL00P000273021	2R	5094537	5094596	5545717	5545776
1883_0726_0288	0.120694	257.22	298.44	0.271266	291.56	246.44	-0.371482	379	2292	cg8027	0.120694	[-]	DMEL00P000273022	2R	5094637	5094696	5545817	5545876
1883_0627_0715	0.00887258	282	353.56	0.298985	447.44	371	0.700939	177	509	cg2049 Pkn	0.298985	[-]	DMEL00P000273486	2R	5141037	5141096	5592217	5592276
1883_0709_0809	0.420628	480.89	453.22	0.216604	772.56	678.22	0.207523	393	1591	cg2049 Pkn	0.216604	[-]	DMEL00P000273487	2R	5141137	5141196	5592317	5592376
1883_0126_0682	0.702833	893.89	692.78	-0.24225	1416	1708.56	-0.359498	395	2369	cg2049 Pkn	-0.24225	[-]	DMEL00P000273488	2R	5141237	5141296	5592417	5592476
1883_0724_0128	-0.774169	2239.67	4831.89	0.0854762	973.22	935.67	0.11718	542	2336	cg2049 Pkn	0.0854762	[-]	DMEL00P000273489	2R	5141337	5141396	5592517	5592576
1883_0045_0155	-0.0569065	639.11	838.67	-0.597312	1246.89	1924.33	0.685597	310	901	cg2049 Pkn	-0.0569065	[-]	DMEL00P000273490	2R	5141437	5141496	5592617	5592676
1883_0415_0773	0.365059	308.33	302	0.396068	473	366.67	0.89617	213	535	cg2049 Pkn	0.396068	[-]	DMEL00P000273491	2R	5141537	5141596	5592717	5592776
1883_0262_0142	0.0518285	399.44	486.11	-0.0192839	558.44	577.33	-0.856556	267	2260	cg2049 Pkn	-0.0192839	[-]	DMEL00P000273492	2R	5141637	5141696	5592817	5592876
1883_0544_0948	-0.148521	1146.33	1602.89	-0.452013	1288	1797.33	-0.472826	886	5748	cg2049 Pkn	-0.452013	[-]	DMEL00P000273493	2R	5141737	5141796	5592917	5592976
1883_0368_0214	0.331079	355.44	356.44	0.108094	649.44	614.67	0.751786	134	372	cg2049 Pkn	0.331079	[-]	DMEL00P000273494	2R	5141837	5141896	5593017	5593076
1883_0422_0056	0.214817	518.67	563.78	0.0296749	658.11	657.67	-0.417327	276	1723	cg2049 Pkn	0.0296749	[-]	DMEL00P000273495	2R	5141937	5141996	5593117	5593176
1883_0683_0517	-0.00955735	320.33	406.78	0.0799979	372.22	359.22	0.00629584	350	1629	cg2049 Pkn	0.00629584	[-]	DMEL00P000273496	2R	5142037	5142096	5593217	5593276
1883_0696_0964	0.174324	463.56	518.22	-0.165754	549	628.22	-0.114671	440	2227	cg2049 Pkn	-0.114671	[-]	DMEL00P000273497	2R	5142137	5142196	5593317	5593376
1883_0466_0498	-0.0715034	454.22	602.11	-0.207071	822.33	968.33	-0.886795	334	2887	cg2049 Pkn	-0.207071	[-]	DMEL00P000273498	2R	5142237	5142296	5593417	5593476
1883_0239_0177	0.0251404	312.89	387.89	-0.413528	373.56	507.56	-0.958412	287	2607	cg2049 Pkn	-0.413528	[-]	DMEL00P000273499	2R	5142337	5142396	5593517	5593576
1883_0113_0805	-0.123341	227.22	312.22	-0.0214956	360.89	373.67	-0.635779	281	2041	cg2049 Pkn	-0.123341	[-]	DMEL00P000273500	2R	5142437	5142496	5593617	5593676
1883_0074_0408	-0.332249	772.44	1226.78	-0.165002	476.33	544.78	-1.99416	313	5829	cg2049 Pkn	-0.332249	[-]	DMEL00P000273501	2R	5142537	5142596	5593717	5593776
1883_0671_0631	-0.159291	467	657.89	-0.102688	709.56	777.22	-0.539062	525	3566	cg2049 Pkn	-0.159291	[-]	DMEL00P000273502	2R	5142637	5142696	5593817	5593876
1883_0655_0751	0.169301	240.78	270.11	0.537478	305.44	214.67	0.199415	267	1087	cg2049 Pkn	0.199415	[-]	DMEL00P000273503	2R	5142737	5142796	5593917	5593976
1883_0452_0970	0.0889632	261	309.56	0.260557	304.67	259.44	0.284911	233	894	cg2049 Pkn	0.260557	[-]	DMEL00P000273504	2R	5142837	5142896	5594017	5594076
1883_0097_0541	0.346551	225.78	224	0.363942	362.78	287.56	-0.0325322	160	765	cg2049 Pkn	0.346551	[-]	DMEL00P000273505	2R	5142937	5142996	5594117	5594176
1883_0197_0471	0.604417	186	154.33	0.403726	286.89	221.22	-0.428946	133	837	cg2049 Pkn	0.403726	[-]	DMEL00P000273506	2R	5143037	5143096	5594217	5594276
1883_0300_0356	-0.398105	5080.78	8446.11	-1.18659	12306.9	28575.3	-1.75605	385	6079	cg2049 Pkn	-1.18659	[-]	DMEL00P000273507	2R	5143137	5143196	5594317	5594376
1883_0354_0656	-0.368855	1258.44	2050	-0.613104	770.44	1202.11	-1.50306	448	5936	cg2049 Pkn	-0.613104	[-]	DMEL00P000273508	2R	5143237	5143296	5594417	5594476
1883_0223_0021	-0.487114	3253.67	5753	-1.35376	4989.89	13009.3	-1.99595	373	6955	cg2049 Pkn	-1.35376	[-]	DMEL00P000273509	2R	5143337	5143396	5594517	5594576
1883_0574_0382	-0.263513	3707.78	5614.67	-0.228883	1179.44	1410	-1.34772	799	9506	cg2049 Pkn	-0.263513	[-]	DMEL00P000273510	2R	5143437	5143496	5594617	5594676
1883_0561_0921	-0.445787	535.11	919.44	-0.326386	582.11	744.56	-1.35204	986	11766	cg2049 Pkn	-0.445787	[-]	DMEL00P000273511	2R	5143537	5143596	5594717	5594776
1883_0121_0467	-0.512694	716.44	1289.44	-0.754163	538.78	927	-1.40467	340	4208	cg2049 Pkn	-0.754163	[-]	DMEL00P000273512	2R	5143637	5143696	5594817	5594876
1883_0145_0155	-0.929398	772.44	1855.78	-0.282829	733.89	910.78	-1.52944	269	3630	cg2049 Pkn	-0.929398	[-]	DMEL00P000273513	2R	5143737	5143796	5594917	5594976
1883_0358_0152	-0.211715	227.56	332.44	0.0996079	289.44	275.56	-1.39066	549	6729	cg2049 Pkn	-0.211715	[-]	DMEL00P000273514	2R	5143837	5143896	5595017	5595076
1883_0218_0206	-0.541565	1265.56	2323.78	-0.761193	844.89	1460.78	-1.07989	566	5593	cg2049 Pkn	-0.761193	[-]	DMEL00P000273515	2R	5143937	5143996	5595117	5595176
1883_0108_0790	-0.312136	663.67	1039.44	0.0731351	699.78	678.56	-0.950858	304	2747	cg2049 Pkn	-0.312136	[-]	DMEL00P000273516	2R	5144037	5144096	5595217	5595276
1883_0570_0194	0.166603	289.56	325.44	0.362785	386.44	306.56	-0.844039	253	2123	cg2049 Pkn	0.166603	[-]	DMEL00P000273517	2R	5144137	5144196	5595317	5595376
1883_0226_0746	-0.226478	320.33	472.78	-0.00864403	432.33	443.67	-0.997309	226	2109	cg2049 Pkn	-0.226478	[-]	DMEL00P000273518	2R	5144237	5144296	5595417	5595476
1883_0665_0133	-0.530618	1359.89	2478.11	-0.282859	978.11	1213.89	-0.690586	314	2369	cg2049 Pkn	-0.530618	[-]	DMEL00P000273519	2R	5144337	5144396	5595517	5595576
1883_0690_0438	0.207636	692.67	756.67	0.763459	600.56	360.89	0.508649	140	460	cg2049 Pkn	0.508649	[-]	DMEL00P000273520	2R	5144437	5144496	5595617	5595676
1883_0489_0847	-0.0752716	461.56	613.44	-0.0417699	455	477.78	-1.50072	232	3069	cg2049 Pkn	-0.0752716	[-]	DMEL00P000273521	2R	5144537	5144596	5595717	5595776
1883_0243_0515	0.233237	400.78	430.11	-0.261502	442.33	540.89	-1.08888	159	1581	cg2049 Pkn	-0.261502	[-]	DMEL00P000273522	2R	5144637	5144696	5595817	5595876
1883_0580_0772	0.159219	321.33	363	0.481815	596.11	435.44	-0.776069	195	1561	cg2049 Pkn	0.159219	[-]	DMEL00P000273523	2R	5144737	5144796	5595917	5595976
1883_0490_0288	0.54187	197.22	170.89	1.01785	250.11	126	1.29737	153	291	cg2049 Pkn	1.01785	[-]	DMEL00P000273524	2R	5144837	5144896	5596017	5596076
1883_0084_0406	0.490671	222.89	200.11	0.578084	266.67	182.22	-0.203479	162	872	cg2049 Pkn	0.490671	[-]	DMEL00P000273525	2R	5144937	5144996	5596117	5596176
1883_0489_0039	-0.229861	498.33	737.22	-0.101036	565.56	618.78	-1.08167	339	3354	cg2049 Pkn	-0.229861	[-]	DMEL00P000273526	2R	5145037	5145096	5596217	5596276
1883_0140_0332	-0.917167	1164	2772.89	-0.27615	878.33	1085	-1.52372	297	3992	cg2049 Pkn	-0.917167	[-]	DMEL00P000273527	2R	5145137	5145196	5596317	5596376
1883_0760_0834	-0.26923	777.33	1181.78	-0.305456	823.56	1038.22	-0.516611	304	2033	cg2049 Pkn	-0.305456	[-]	DMEL00P000273528	2R	5145237	5145296	5596417	5596476
1883_0360_0874	0.595105	187.33	156.44	0.431019	318.22	240.78	1.50759	118	194	cg2049 Pkn	0.595105	[-]	DMEL00P000273529	2R	5145337	5145396	5596517	5596576
1883_0430_0454	-0.215937	253.67	371.67	0.612272	350	233.56	0.327541	131	488	cg2049 Pkn	0.327541	[-]	DMEL00P000273530	2R	5145437	5145496	5596617	5596676
1883_0133_0703	-0.298882	298.78	463.67	-0.122716	402.56	447.11	-0.276931	238	1348	cg2049 Pkn	-0.276931	[-]	DMEL00P000273531	2R	5145537	5145596	5596717	5596776
1883_0126_1008	-1.08815	2917.78	7825.33	-0.84119	2760	5044	-1.55088	626	8574	cg2049 Pkn	-1.08815	[-]	DMEL00P000273532	2R	5145637	5145696	5596817	5596876
1883_0472_0402	-0.693177	1169	2384.33	-0.481117	788.22	1122.33	-1.34171	467	5533	cg2049 Pkn	-0.693177	[-]	DMEL00P000273533	2R	5145737	5145796	5596917	5596976
1883_0563_0079	-0.620068	663.11	1285.67	-0.541709	742.11	1102	-1.44132	485	6157	cg2049 Pkn	-0.620068	[-]	DMEL00P000273534	2R	5145837	5145896	5597017	5597076
1883_0521_0767	-1.04758	841.56	2194.44	-1.03135	1301.67	2714	-1.05675	410	3987	cg2049 Pkn	-1.04758	[-]	DMEL00P000273535	2R	5145937	5145996	5597117	5597176
1883_0492_1012	0.0289485	692.67	856.44	0.0171968	1137	1146.11	0.275345	189	730	cg2049 Pkn	0.0289485	[-]	DMEL00P000273536	2R	5146037	5146096	5597217	5597276
1883_0149_0245	0.330911	191.11	191.67	0.206616	271	239.56	0.945935	143	347	cg2049 Pkn	0.330911	[-]	DMEL00P000273537	2R	5146137	5146196	5597317	5597376
1883_0122_0678	-0.120275	314.33	431	0.589287	332.33	225.33	1.22872	187	373	cg2049 Pkn	0.589287	[-]	DMEL00P000273538	2R	5146237	5146296	5597417	5597476
1883_0633_0415	-0.47964	1362.44	2396.56	-0.29729	1754.33	2199.11	0.300407	196	744	cg2049 Pkn	-0.29729	[-]	DMEL00P000273539	2R	5146337	5146396	5597517	5597576
1883_0694_0898	0.264959	586.44	615.67	-0.0935857	521.22	567.33	-0.713023	261	2000	cg2049 Pkn	-0.0935857	[-]	DMEL00P000273540	2R	5146437	5146496	5597617	5597676
1883_0475_0715	-0.2636	691	1046.44	0.002187	526.56	536.33	-0.74555	197	1544	cg2049 Pkn	-0.2636	[-]	DMEL00P000273541	2R	5146537	5146596	5597717	5597776
1883_0102_0980	-0.156818	491.11	690.67	0.419568	543.56	414.56	1.37356	194	350	cg2049 Pkn	0.419568	[-]	DMEL00P000273542	2R	5146637	5146696	5597817	5597876
1883_0570_0570	0.379581	490.78	475.89	0.616384	415.44	276.44	1.22486	154	308	cg2049 Pkn	0.616384	[-]	DMEL00P000273543	2R	5146737	5146796	5597917	5597976
1883_0678_0184	-0.122151	704	966.56	0.074698	931.67	902.44	-0.771683	313	2498	cg2049 Pkn	-0.122151	[-]	DMEL00P000273544	2R	5146837	5146896	5598017	5598076
1883_0008_0698	-0.558009	3480	6463.11	-0.212682	886.44	1047.89	-0.617844	432	3099	cg2049 Pkn	-0.558009	[-]	DMEL00P000273545	2R	5146937	5146996	5598117	5598176
1883_0227_0393	-0.171965	318.67	452.89	0.265822	490.44	416.11	-1.02658	216	2057	cg2049 Pkn	-0.171965	[-]	DMEL00P000273546	2R	5147037	5147096	5598217	5598276
1883_0710_0950	0.0808377	454.78	542.44	0.442379	435.44	326.89	-0.769277	308	2454	cg2049 Pkn	0.0808377	[-]	DMEL00P000273547	2R	5147137	5147196	5598317	5598376
1883_0685_0737	-0.166743	1634.67	2314.78	0.23754	690.11	597.11	0.221347	308	1235	cg2049 Pkn	0.221347	[-]	DMEL00P000273548	2R	5147237	5147296	5598417	5598476
1883_0656_0006	0.206768	1437.56	1571.33	0.289662	1889	1576.44	1.17205	228	473	cg2049 Pkn	0.289662	[-]	DMEL00P000273549	2R	5147337	5147396	5598517	5598576
1883_0151_0735	-0.103155	1632.56	2212.11	-0.144377	944	1064.33	-0.123735	193	983	cg2049 Pkn	-0.123735	[-]	DMEL00P000273550	2R	5147437	5147496	5598617	5598676
1883_0036_0932	0.0323522	424.89	524.11	-0.426061	743	1018.33	-0.148412	265	1373	cg2049 Pkn	-0.148412	[-]	DMEL00P000273551	2R	5147537	5147596	5598717	5598776
1883_0164_0906	0.0602637	231.89	280.56	0.148501	377.89	347.78	-0.0592577	201	979	cg2049 Pkn	0.0602637	[-]	DMEL00P000273552	2R	5147637	5147696	5598817	5598876
1883_0203_0317	-0.159225	218.33	307.56	0.297863	272.22	225.89	0.413665	161	565	cg2049 Pkn	0.297863	[-]	DMEL00P000273553	2R	5147737	5147796	5598917	5598976
1883_0405_0587	-0.103048	150.89	204.44	0.523281	230.44	163.56	0.486837	137	457	cg2049 Pkn	0.486837	[-]	DMEL00P000273554	2R	5147837	5147896	5599017	5599076
1883_0609_0171	0.231703	148	159	0.540218	237.11	166.33	1.3325	153	284	cg2049 Pkn	0.540218	[-]	DMEL00P000273555	2R	5147937	5147996	5599117	5599176
1883_0321_0077	-0.0651145	411.78	543.44	0.0197795	554	557.44	-0.216158	172	934	cg2049 Pkn	-0.0651145	[-]	DMEL00P000273556	2R	5148037	5148096	5599217	5599276
1883_0527_0201	-0.229078	1792.56	2650.44	-0.667935	4356.33	7060.44	0.0980256	185	808	cg2049 Pkn	-0.229078	[-]	DMEL00P000273557	2R	5148137	5148196	5599317	5599376
1883_0572_0030	-0.696625	1867.33	3817.78	-0.921362	4432.67	8563.78	-0.860425	934	7927	cg2049 Pkn	-0.860425	[-]	DMEL00P000273558	2R	5148237	5148296	5599417	5599476
1883_0565_0473	-0.829216	1305.78	2926.67	-1.48549	753.67	2152.78	-1.08189	917	9074	cg2049 Pkn	-1.08189	[-]	DMEL00P000273559	2R	5148337	5148396	5599517	5599576
1883_0225_0819	-1.02422	4070.44	10443.6	-1.17599	7763.56	17894.2	-1.01818	1740	16474	cg2049 Pkn	-1.02422	[-]	DMEL00P000273560	2R	5148437	5148496	5599617	5599676
1883_0312_0976	-0.34124	1182.78	1890.22	-0.894193	1274.78	2416.89	-0.731882	1354	10512	cg2049 Pkn	-0.731882	[-]	DMEL00P000273561	2R	5148537	5148596	5599717	5599776
1883_0262_0948	-0.545914	979.22	1803.44	-0.374465	1896.78	2508.33	-0.874728	1506	12909	cg2049 Pkn	-0.545914	[-]	DMEL00P000273562	2R	5148637	5148696	5599817	5599876
1883_0511_0631	-0.210363	477.78	697.33	-0.670227	630.33	1023.22	-0.397886	446	2747	cg2049 Pkn	-0.397886	[-]	DMEL00P000273563	2R	5148737	5148796	5599917	5599976
1883_0708_0918	-0.242761	825.89	1232.78	0.156538	660.44	604.44	-0.0431264	376	1811	cg2049 Pkn	-0.0431264	[-]	DMEL00P000273564	2R	5148837	5148896	5600017	5600076
1883_0556_0576	0.0646437	197.22	237.89	0.156318	273	249.89	0.176304	168	695	cg2049 Pkn	0.156318	[-]	DMEL00P000273565	2R	5148937	5148996	5600117	5600176
1883_0368_1012	-0.214292	879.78	1287.56	-0.031949	1394.67	1454.56	-0.46955	258	1670	cg2049 Pkn	-0.214292	[-]	DMEL00P000273566	2R	5149037	5149096	5600217	5600276
1883_0326_0114	-0.719805	624	1296.44	-0.616005	435.44	680.78	-0.720385	245	1887	cg2049 Pkn	-0.719805	[-]	DMEL00P000273567	2R	5149137	5149196	5600317	5600376
1883_0641_0781	0.471748	172.11	156.56	0.800322	204.11	119.56	1.29886	160	304	cg2049 Pkn	0.800322	[-]	DMEL00P000273568	2R	5149237	5149296	5600417	5600476
1883_0227_0819	0.0476883	252	307.56	0.711862	340.22	211.89	0.317196	125	469	cg2049 Pkn	0.317196	[-]	DMEL00P000273569	2R	5149337	5149396	5600517	5600576
1883_0744_0012	0.273468	172.89	180.44	0.578855	277.56	189.56	0.60795	134	411	cg2049 Pkn	0.578855	[-]	DMEL00P000273570	2R	5149437	5149496	5600617	5600676
1883_0272_0084	0.361075	212.11	208.33	0.632144	274.33	180.56	0.510258	156	512	cg2049 Pkn	0.510258	[-]	DMEL00P000273571	2R	5149537	5149596	5600717	5600776
1883_0471_0373	0.352213	367.89	363.56	-0.120671	533.67	591.89	1.7879	147	199	cg2049 Pkn	0.352213	[-]	DMEL00P000273572	2R	5149637	5149696	5600817	5600876
1883_0474_0548	-0.638933	433.33	851.22	-0.303115	558.11	702.44	-0.90726	189	1657	cg2049 Pkn	-0.638933	[-]	DMEL00P000273573	2R	5149737	5149796	5600917	5600976
1883_0115_0725	-0.544221	2348.22	4319.67	-0.422847	2071.56	2832.89	-1.53136	845	11418	cg2049 Pkn	-0.544221	[-]	DMEL00P000273574	2R	5149837	5149896	5601017	5601076
1883_0282_0102	-1.10359	1604.89	4350.56	-1.10786	1828	4019	-1.2276	735	8046	cg2049 Pkn	-1.10786	[-]	DMEL00P000273575	2R	5149937	5149996	5601117	5601176
1883_0753_0667	-1.23875	1258.89	3747.78	-1.35038	1370.22	3564	-0.116271	2105	10666	cg2049 Pkn	-1.23875	[-]	DMEL00P000273576	2R	5150037	5150096	5601217	5601276
1883_0140_0030	-0.633606	12440.1	24346.9	-1.12024	9314.22	20654.5	-1.03546	1337	12811	cg2049 Pkn	-1.03546	[-]	DMEL00P000273577	2R	5150137	5150196	5601317	5601376
1883_0756_0960	-0.817469	1279.67	2844.89	-1.07579	879.33	1890.78	-0.422892	2192	13737	cg2049 Pkn	-0.817469	[-]	DMEL00P000273578	2R	5150237	5150296	5601417	5601476
1883_0154_0900	-0.780084	541.33	1172.67	-0.592186	787.33	1210.78	-0.521757	544	3651	cg2049 Pkn	-0.592186	[-]	DMEL00P000273579	2R	5150337	5150396	5601517	5601576
1883_0640_0448	-0.444845	538.89	925.33	-0.69273	473.67	781	-0.160392	263	1374	cg2049 Pkn	-0.444845	[-]	DMEL00P000273580	2R	5150437	5150496	5601617	5601676
1883_0484_0082	0.161828	336.89	379.89	0.152223	459.11	421.44	-0.680827	239	1791	cg2049 Pkn	0.152223	[-]	DMEL00P000273581	2R	5150537	5150596	5601717	5601776
1883_0264_0700	-0.727137	537.78	1123	-0.592659	623.33	958.89	-1.11361	373	3773	cg2049 Pkn	-0.727137	[-]	DMEL00P000273582	2R	5150637	5150696	5601817	5601876
1883_0324_0442	-0.391999	3503	5798.67	-0.69219	1280.11	2109.89	-0.935211	310	2771	cg2049 Pkn	-0.69219	[-]	DMEL00P000273583	2R	5150737	5150796	5601917	5601976
1883_0674_0998	-0.306261	264.56	412.67	0.128871	338	315.33	0.78315	134	364	cg2049 Pkn	0.128871	[-]	DMEL00P000273584	2R	5150837	5150896	5602017	5602076
1883_0030_0884	0.198033	195	214.44	0.711043	309.89	193.11	1.32278	160	299	cg2049 Pkn	0.711043	[-]	DMEL00P000273585	2R	5150937	5150996	5602117	5602176
1883_0382_0128	0.44173	569.33	528.78	0.332531	1624.89	1316.33	1.09283	240	526	cg2049 Pkn	0.44173	[-]	DMEL00P000273586	2R	5151037	5151096	5602217	5602276
1883_0483_0557	0.379895	254.33	246.56	-0.0881767	342.33	371.22	0.960944	137	329	cg2049 Pkn	0.379895	[-]	DMEL00P000273587	2R	5151137	5151196	5602317	5602376
1883_0136_0506	-0.391982	2331.33	3859.11	-0.496338	5689.67	8187.33	0.0899908	199	874	cg2049 Pkn	-0.391982	[-]	DMEL00P000273588	2R	5151237	5151296	5602417	5602476
1883_0561_0531	0.0723801	1841.56	2209.44	-0.643894	3983.89	6350.11	0.899861	188	471	cg2049 Pkn	0.0723801	[-]	DMEL00P000273589	2R	5151337	5151396	5602517	5602576
1883_0410_0756	-0.272764	1333.67	2032.56	-0.417466	1690.78	2303.56	0.23255	282	1122	cg2049 Pkn	-0.272764	[-]	DMEL00P000273590	2R	5151437	5151496	5602617	5602676
1883_0763_0801	0.611811	198.67	164	0.560492	287.22	198.67	0.541159	160	514	cg2049 Pkn	0.560492	[-]	DMEL00P000273591	2R	5151537	5151596	5602717	5602776
1883_0341_0575	0.291964	285.44	294.11	-0.0579981	274.44	291.44	0.723087	232	657	cg2049 Pkn	0.291964	[-]	DMEL00P000273592	2R	5151637	5151696	5602817	5602876
1883_0536_0816	0.486481	303.44	273.22	0.452147	396.22	295.44	0.748269	152	423	cg2049 Pkn	0.486481	[-]	DMEL00P000273593	2R	5151737	5151796	5602917	5602976
1883_0649_0907	0.547768	218.11	188.22	0.704853	228.67	143.11	1.0293	124	284	cg2049 Pkn	0.704853	[-]	DMEL00P000273594	2R	5151837	5151896	5603017	5603076
1883_0722_0568	0.817404	206.44	147.78	0.757277	260.33	157.11	1.25498	121	237	cg2049 Pkn	0.817404	[-]	DMEL00P000273595	2R	5151937	5151996	5603117	5603176
1883_0479_0317	0.208945	184.78	201.67	0.718962	207.44	128.56	1.62078	125	190	cg2049 Pkn	0.718962	[-]	DMEL00P000273596	2R	5152037	5152096	5603217	5603276
1883_0106_0864	-0.0825757	311.67	416.33	0.358906	577.89	459.67	-0.031685	167	798	cg2049 Pkn	-0.031685	[-]	DMEL00P000273597	2R	5152137	5152196	5603317	5603376
1883_0182_0972	-0.0467232	1032.22	1345	-0.122813	582.89	647.44	-0.680335	283	2120	cg2049 Pkn	-0.122813	[-]	DMEL00P000273598	2R	5152237	5152296	5603417	5603476
1883_0549_0629	-0.462511	2576.33	4478.33	-0.399372	635.56	855.11	-1.22278	402	4386	cg2049 Pkn	-0.462511	[-]	DMEL00P000273599	2R	5152337	5152396	5603517	5603576
1883_0041_0159	0.118839	673.22	782.11	-0.109016	718.78	790.78	-0.8611	169	1435	cg2049 Pkn	-0.109016	[-]	DMEL00P000273600	2R	5152437	5152496	5603617	5603676
1883_0725_0123	-0.682866	1079.78	2186.67	-0.622536	1908	2996.56	-1.76024	450	7126	cg2049 Pkn	-0.682866	[-]	DMEL00P000273601	2R	5152537	5152596	5603717	5603776
1883_0455_0081	-0.803486	696.33	1533.11	-0.618995	508.44	796.56	-1.97343	417	7655	cg2049 Pkn	-0.803486	[-]	DMEL00P000273602	2R	5152637	5152696	5603817	5603876
1883_0481_0139	-0.367557	288.78	470	-0.302967	317.67	399.78	-2.02409	297	5647	cg2049 Pkn	-0.367557	[-]	DMEL00P000273603	2R	5152737	5152796	5603917	5603976
1883_0595_0639	-0.432576	221.56	377.22	0.190153	294.89	263.67	-1.377	184	2234	cg2049 Pkn	-0.432576	[-]	DMEL00P000273604	2R	5152837	5152896	5604017	5604076
1883_0398_0338	-0.939669	457.78	1107.67	-0.675249	494.11	804.89	-2.31135	331	7680	cg2049 Pkn	-0.939669	[-]	DMEL00P000273605	2R	5152937	5152996	5604117	5604176
1883_0320_0608	-0.592207	312.11	593.56	0.0424466	398.89	395.11	-2.01897	241	4566	cg2049 Pkn	-0.592207	[-]	DMEL00P000273606	2R	5153037	5153096	5604217	5604276
1883_0469_0773	-0.31558	837.89	1315.44	-0.612659	1202	1874.89	-0.756179	268	2116	cg2049 Pkn	-0.612659	[-]	DMEL00P000273607	2R	5153137	5153196	5604317	5604376
1883_0121_0073	-0.258688	499	753.11	-0.78233	567.44	995.56	-0.547137	177	1209	cg2049 Pkn	-0.547137	[-]	DMEL00P000273608	2R	5153237	5153296	5604417	5604476
1883_0113_0051	-0.887606	4712.11	10997.6	-0.578187	1390.11	2117.11	-1.06899	332	3256	cg2049 Pkn	-0.887606	[-]	DMEL00P000273609	2R	5153337	5153396	5604517	5604576
1883_0126_0698	-0.0470733	318.33	414.89	0.123405	353.22	330.78	0.0288178	146	669	cg2049 Pkn	0.0288178	[-]	DMEL00P000273610	2R	5153437	5153496	5604617	5604676
1883_0486_0058	0.145397	213.44	243.44	0.474536	293	215.11	0.356547	192	701	cg2049 Pkn	0.356547	[-]	DMEL00P000273611	2R	5153537	5153596	5604717	5604776
1883_0356_0320	0.686318	190.78	149.56	0.603181	243.89	163.78	2.31059	156	147	cg2049 Pkn	0.686318	[-]	DMEL00P000273612	2R	5153637	5153696	5604817	5604876
1883_0557_0177	0.382931	242.11	234.22	0.666129	300.22	193	1.22769	255	509	cg2049 Pkn	0.666129	[-]	DMEL00P000273613	2R	5153737	5153796	5604917	5604976
1883_0697_0873	0.214855	438.33	476.44	-0.159123	528.22	601.67	0.889786	153	386	cg2049 Pkn	0.214855	[-]	DMEL00P000273614	2R	5153837	5153896	5605017	5605076
1883_0370_0356	-0.422119	1453.22	2456.33	-0.527999	1961.67	2885.44	-0.0117507	202	952	cg2049 Pkn	-0.422119	[-]	DMEL00P000273615	2R	5153937	5153996	5605117	5605176
1883_0043_0805	0.0963138	361.67	426.78	0.158369	612.78	560.11	-0.538501	195	1324	cg2049 Pkn	0.0963138	[-]	DMEL00P000273616	2R	5154037	5154096	5605217	5605276
1883_0203_1013	-0.291671	1237.44	1910.78	-0.54036	3053	4529.33	-0.202709	258	1388	cg2049 Pkn	-0.291671	[-]	DMEL00P000273617	2R	5154137	5154196	5605317	5605376
1883_0250_0466	-0.901126	9216.56	21713	-0.503615	1087.33	1572.56	-0.192607	260	1389	cg2049 Pkn	-0.503615	[-]	DMEL00P000273618	2R	5154237	5154296	5605417	5605476
1883_0336_0412	-0.381073	1712.67	2813.67	-0.213944	880.78	1042.11	1.03974	168	382	cg2049 Pkn	-0.213944	[-]	DMEL00P000273619	2R	5154337	5154396	5605517	5605576
1883_0274_0068	0.519805	441.11	388.11	0.350883	782.22	625.67	1.27639	114	220	cg2049 Pkn	0.519805	[-]	DMEL00P000273620	2R	5154437	5154496	5605617	5605676
1883_0112_0822	-0.335678	1123.56	1788.67	-0.488929	2317.67	3318	-0.432463	256	1615	cg2049 Pkn	-0.432463	[-]	DMEL00P000273621	2R	5154537	5154596	5605717	5605776
1883_0709_0979	0.0389258	394.89	484.89	-0.427738	602.78	827.11	-0.780931	311	2498	cg2049 Pkn	-0.427738	[-]	DMEL00P000273622	2R	5154637	5154696	5605817	5605876
1883_0350_0316	-0.183517	308.22	441.56	0.0682392	468.78	456.11	0.382212	150	538	cg2049 Pkn	0.0682392	[-]	DMEL00P000273623	2R	5154737	5154796	5605917	5605976
1883_0008_0782	0.109826	1049.78	1227.22	0.184611	1464.44	1314.44	-0.0624263	236	1152	cg2049 Pkn	0.109826	[-]	DMEL00P000273624	2R	5154837	5154896	5606017	5606076
1883_0630_0392	0.0542263	623.89	758	-0.521259	737.22	1079.33	-0.531771	215	1453	cg2049 Pkn	-0.521259	[-]	DMEL00P000273625	2R	5154937	5154996	5606117	5606176
1883_0637_0503	-0.782144	817.44	1773.33	-0.661015	625	1008.11	-0.212261	308	1668	cg2049 Pkn	-0.661015	[-]	DMEL00P000273626	2R	5155037	5155096	5606217	5606276
1883_0326_1022	0.319675	413.11	417.56	0.826841	625.22	359.56	1.28375	175	336	cg2049 Pkn	0.826841	[-]	DMEL00P000273627	2R	5155137	5155196	5606317	5606376
1883_0755_0613	-0.292402	1163.67	1797.78	-1.07807	1997.44	4301.78	0.34837	195	716	cg2049 Pkn	-0.292402	[-]	DMEL00P000273628	2R	5155237	5155296	5606417	5606476
1883_0483_0039	0.136119	613.67	704.44	-0.184126	1074.33	1245.11	0.112914	220	951	cg2049 Pkn	0.112914	[-]	DMEL00P000273629	2R	5155337	5155396	5606517	5606576
1883_0423_0789	0.183729	656.67	729.33	0.29546	467.33	388.44	0.113167	264	1141	cg2049 Pkn	0.183729	[-]	DMEL00P000273630	2R	5155437	5155496	5606617	5606676
1883_0093_0151	-0.273438	348.11	530.78	-0.187171	408.89	474.89	0.600147	179	552	cg2049 Pkn	-0.187171	[-]	DMEL00P000273631	2R	5155537	5155596	5606717	5606776
1883_0297_1009	0.0843598	338.33	402.56	0.201572	370	328.22	0.138031	133	565	cg2049 Pkn	0.138031	[-]	DMEL00P000273632	2R	5155637	5155696	5606817	5606876
1883_0618_0598	-0.450455	870.11	1499.89	-0.390416	801.56	1071.78	1.4331	279	483	cg2049 Pkn	-0.390416	[-]	DMEL00P000273633	2R	5155737	5155796	5606917	5606976
1883_0467_0659	-0.246074	571.78	855.44	-0.393851	828.67	1110.67	-0.706158	257	1960	cg2049 Pkn	-0.393851	[-]	DMEL00P000273634	2R	5155837	5155896	5607017	5607076
1883_0250_0064	-0.0483393	614.89	802.11	0.0972997	485.89	463.33	-0.825877	234	1939	cg2049 Pkn	-0.0483393	[-]	DMEL00P000273635	2R	5155937	5155996	5607117	5607176
1883_0711_0391	0.00992937	1357.89	1701.22	-0.0623775	702.44	748.22	-0.661414	404	2987	cg2049 Pkn	-0.0623775	[-]	DMEL00P000273636	2R	5156037	5156096	5607217	5607276
1883_0057_0299	-0.243105	1179.11	1760.44	-0.860548	1602.22	2967.67	0.246995	197	776	cg2049 Pkn	-0.243105	[-]	DMEL00P000273637	2R	5156137	5156196	5607317	5607376
1883_0760_0690	0.115081	913	1063.44	-0.524398	905.78	1329	-0.242094	348	1924	cg2049 Pkn	-0.242094	[-]	DMEL00P000273638	2R	5156237	5156296	5607417	5607476
1883_0767_0577	-0.123865	652.56	897	-0.79987	406.67	722.22	-0.533134	998	6751	cg2049 Pkn	-0.533134	[-]	DMEL00P000273639	2R	5156337	5156396	5607517	5607576
1883_0546_0736	-0.599151	2049.89	3917.22	-1.36201	1680	4405.11	-1.31982	814	9499	cg2049 Pkn	-1.31982	[-]	DMEL00P000273640	2R	5156437	5156496	5607617	5607676
1883_0253_0623	-0.833469	763.22	1715.67	-0.682809	561.89	920.11	-1.25483	1080	12048	cg2049 Pkn	-0.833469	[-]	DMEL00P000273641	2R	5156537	5156596	5607717	5607776
1883_0661_0055	-0.984533	1462.78	3651.22	-0.728177	601.11	1015.78	-0.640922	1680	12246	cg2049 Pkn	-0.728177	[-]	DMEL00P000273642	2R	5156637	5156696	5607817	5607876
1883_0407_0541	-0.696531	523.44	1070.11	-0.79708	494.78	877	-1.36933	364	4396	cg2049 Pkn	-0.79708	[-]	DMEL00P000273643	2R	5156737	5156796	5607917	5607976
1883_0343_0907	-1.2363	1738.22	5166	-1.0371	1189.33	2489.67	-1.12688	843	8606	cg2049 Pkn	-1.12688	[-]	DMEL00P000273644	2R	5156837	5156896	5608017	5608076
1883_0471_0255	-0.543705	1377.22	2532.56	-0.960975	600.78	1193	-1.10036	657	6585	cg2049 Pkn	-0.960975	[-]	DMEL00P000273645	2R	5156937	5156996	5608117	5608176
1883_0172_0040	-1.47712	2060.11	7234.89	-1.17816	1195.22	2759	-1.45466	545	6983	cg2049 Pkn	-1.45466	[-]	DMEL00P000273646	2R	5157037	5157096	5608217	5608276
1883_0327_0741	-0.192871	885	1276.11	-0.711781	611.44	1021.56	-0.641249	574	4185	cg2049 Pkn	-0.641249	[-]	DMEL00P000273647	2R	5157137	5157196	5608317	5608376
1883_0204_0032	0.0617062	347.67	420.22	0.516754	331	236	0.202941	196	796	cg2049 Pkn	0.202941	[-]	DMEL00P000273648	2R	5157237	5157296	5608417	5608476
1883_0621_0113	-0.34151	464.56	742.56	0.194318	531.78	474.11	-0.0320872	445	2127	cg2049 Pkn	-0.0320872	[-]	DMEL00P000273649	2R	5157337	5157396	5608517	5608576
1883_0652_0462	-0.0730991	276.22	366.56	0.0255501	405.89	406.78	0.601925	325	1001	cg2049 Pkn	0.0255501	[-]	DMEL00P000273650	2R	5157437	5157496	5608617	5608676
1883_0302_0650	-0.461789	434.56	755	-0.333841	344.56	443	-0.483467	351	2294	cg2049 Pkn	-0.461789	[-]	DMEL00P000273651	2R	5157537	5157596	5608717	5608776
1883_0398_0638	-0.813412	897	1988.56	-0.957475	518.89	1027.89	0.101921	475	2069	cg2049 Pkn	-0.813412	[-]	DMEL00P000273652	2R	5157637	5157696	5608817	5608876
1883_0629_0027	-0.569854	645	1207.78	-0.423412	514.44	703.78	0.186267	415	1705	cg2049 Pkn	-0.423412	[-]	DMEL00P000273653	2R	5157737	5157796	5608917	5608976
1883_0046_0530	-0.0822231	589.22	786.89	-0.180373	543.56	628.33	-0.294877	328	1881	cg2049 Pkn	-0.180373	[-]	DMEL00P000273654	2R	5157837	5157896	5609017	5609076
1883_0291_0139	0.325902	363	365.33	0.479867	521.33	381.33	0.940511	140	341	cg2049 Pkn	0.479867	[-]	DMEL00P000273655	2R	5157937	5157996	5609117	5609176
1883_0552_0216	-0.725578	2075.89	4330.22	0.285002	772.78	647	-0.341659	223	1321	cg2049 Pkn	-0.341659	[-]	DMEL00P000273656	2R	5158037	5158096	5609217	5609276
1883_0052_0010	0.148381	365.78	416.33	0.812577	396	230	1.29982	237	450	cg2049 Pkn	0.812577	[-]	DMEL00P000273657	2R	5158137	5158196	5609317	5609376
1883_0654_0516	-0.474598	729.78	1279.22	-0.279295	1057	1308.56	-0.977425	436	4013	cg2049 Pkn	-0.474598	[-]	DMEL00P000273658	2R	5158237	5158296	5609417	5609476
1883_0327_0243	-0.638457	9653.56	18956.9	-1.09828	737.22	1610.11	-2.38755	538	13160	cg2049 Pkn	-1.09828	[-]	DMEL00P000273659	2R	5158337	5158396	5609517	5609576
1883_0681_1007	-0.293114	445.11	688	-0.231803	645.11	772.78	-1.2939	327	3748	cg2049 Pkn	-0.293114	[-]	DMEL00P000273660	2R	5158437	5158496	5609617	5609676
1883_0060_0152	-0.0728631	673.11	893.11	-0.299176	1314.56	1650	0.786414	214	580	cg2049 Pkn	-0.0728631	[-]	DMEL00P000273661	2R	5158537	5158596	5609717	5609776
1883_0189_0733	-0.0931253	473.89	637.67	-0.311714	645.89	817.78	0.296351	212	807	cg2049 Pkn	-0.0931253	[-]	DMEL00P000273662	2R	5158637	5158696	5609817	5609876
1883_0345_0075	-0.101502	2443.56	3307.22	-0.4623	1186.67	1667.78	0.858189	254	655	cg2049 Pkn	-0.101502	[-]	DMEL00P000273663	2R	5158737	5158796	5609917	5609976
1883_0321_0859	-0.350528	967.33	1555.89	0.412333	560.11	429.33	1.52389	211	343	cg2049 Pkn	0.412333	[-]	DMEL00P000273664	2R	5158837	5158896	5610017	5610076
1883_0147_0323	0.155703	446.33	505.44	-0.119658	762.22	844.78	1.30429	224	424	cg2049 Pkn	0.155703	[-]	DMEL00P000273665	2R	5158937	5158996	5610117	5610176
1883_0140_0548	0.666802	247.78	196.89	0.380659	333.11	261	0.912265	155	385	cg2049 Pkn	0.666802	[-]	DMEL00P000273666	2R	5159037	5159096	5610217	5610276
1883_0653_0119	0.447685	165.89	153.44	0.919154	232.33	125.33	1.76345	199	274	cg2049 Pkn	0.919154	[-]	DMEL00P000273667	2R	5159137	5159196	5610317	5610376
1883_0716_0704	-0.759494	3596.89	7681.44	-0.601253	3478.67	5383.33	0.818695	1936	5131	cg2049 Pkn	-0.601253	[-]	DMEL00P000273668	2R	5159237	5159296	5610417	5610476
1883_0285_0331	-0.207701	647.22	942.89	0.083723	629.44	605.89	0.702697	313	899	cg2049 Pkn	0.083723	[-]	DMEL00P000273669	2R	5159337	5159396	5610517	5610576
1883_0291_0987	0.217128	526.56	571.44	0.240606	538.44	464.89	0.333484	324	1202	cg2049 Pkn	0.240606	[-]	DMEL00P000273670	2R	5159437	5159496	5610617	5610676
1883_0007_0115	-0.0425477	578.11	751.11	-0.51244	1097.11	1596.44	1.09371	310	679	cg2049 Pkn	-0.0425477	[-]	DMEL00P000273671	2R	5159537	5159596	5610717	5610776
1883_0487_0277	-0.244883	887.11	1326.11	-0.286612	676.78	842.11	0.834519	243	637	cg2049 Pkn	-0.244883	[-]	DMEL00P000273672	2R	5159637	5159696	5610817	5610876
1883_0082_0804	0.361185	192.22	188.78	0.40923	310.56	238.56	0.425606	204	710	cg2049 Pkn	0.40923	[-]	DMEL00P000273673	2R	5159737	5159796	5610917	5610976
1883_0410_0766	0.738768	260.89	197.22	0.751586	287	173.89	1.46544	153	259	cg2049 Pkn	0.751586	[-]	DMEL00P000273674	2R	5159837	5159896	5611017	5611076
1883_0075_0611	-0.242687	787.67	1175.67	-0.118296	539.67	597.56	0.220619	170	682	cg2049 Pkn	-0.118296	[-]	DMEL00P000273675	2R	5159937	5159996	5611117	5611176
1883_0117_0413	-0.137187	244.67	339.44	0.774207	308.67	184.11	0.59445	250	774	cg2049 Pkn	0.59445	[-]	DMEL00P000273676	2R	5160037	5160096	5611217	5611276
1883_0328_0478	-0.0140158	407	518.44	0.559875	391.78	271.11	0.807244	140	374	cg2049 Pkn	0.559875	[-]	DMEL00P000273677	2R	5160137	5160196	5611317	5611376
1883_0760_0678	-0.153036	487.33	683.56	-0.465007	802.44	1129.89	0.768039	251	689	cg2049 Pkn	-0.153036	[-]	DMEL00P000273678	2R	5160237	5160296	5611417	5611476
1883_0673_0015	-0.130808	495.78	684.78	0.0901669	556.78	533.56	0.494625	365	1211	cg2049 Pkn	0.0901669	[-]	DMEL00P000273679	2R	5160337	5160396	5611517	5611576
1883_0218_0562	-0.0791435	416.89	555.56	0.479778	379.89	277.89	0.278584	212	817	cg2049 Pkn	0.278584	[-]	DMEL00P000273680	2R	5160437	5160496	5611617	5611676
1883_0621_0495	0.0711964	421.22	505.78	0.462952	501.89	371.44	0.53045	258	835	cg2049 Pkn	0.462952	[-]	DMEL00P000273681	2R	5160537	5160596	5611717	5611776
1883_0479_0957	0.00642955	1326.11	1665.44	-0.430743	2892.56	3977.33	0.402217	389	1376	cg2049 Pkn	0.00642955	[-]	DMEL00P000273682	2R	5160637	5160696	5611817	5611876
1883_0223_0687	0.13689	512.22	587.67	0.0805451	2893.33	2791.22	0.284977	196	752	cg2049 Pkn	0.13689	[-]	DMEL00P000273683	2R	5160737	5160796	5611917	5611976
1883_0490_0280	0.343667	301.78	300	0.349931	346.78	277.56	0.979231	264	626	cg2049 Pkn	0.349931	[-]	DMEL00P000273684	2R	5160837	5160896	5612017	5612076
1883_0254_0202	0.323106	173.22	174.67	0.568919	204.56	140.67	1.68322	169	246	cg2049 Pkn	0.568919	[-]	DMEL00P000273685	2R	5160937	5160996	5612117	5612176
1883_0416_0158	0.00359063	703.56	885.33	0.0703929	444.89	432.22	0.882413	405	1027	cg2049 Pkn	0.0703929	[-]	DMEL00P000273686	2R	5161037	5161096	5612217	5612276
1883_0203_0603	-0.138962	464.11	644.67	-0.0149299	618.67	637.67	0.608597	532	1631	cg2049 Pkn	-0.0149299	[-]	DMEL00P000273687	2R	5161137	5161196	5612317	5612376
1883_0367_0077	-0.0856961	525.22	703.11	0.0479124	697.33	688.11	0.691158	296	857	cg2049 Pkn	0.0479124	[-]	DMEL00P000273688	2R	5161237	5161296	5612417	5612476
1883_0613_0499	-0.466413	410.22	715	-0.187804	336.89	391.44	0.699132	522	1503	cg2049 Pkn	-0.187804	[-]	DMEL00P000273689	2R	5161337	5161396	5612517	5612576
1883_0346_0402	0.0520954	503.89	613.11	-0.0313254	502.22	523.56	0.196383	439	1791	cg2049 Pkn	0.0520954	[-]	DMEL00P000273690	2R	5161437	5161496	5612617	5612676
1883_0369_0207	-0.630892	1964.56	3837.67	-0.301395	814.22	1023.56	0.59092	251	779	cg2049 Pkn	-0.301395	[-]	DMEL00P000273691	2R	5161537	5161596	5612717	5612776
1883_0232_0940	-0.310421	1095.67	1714	-0.416279	1939.89	2640.78	0.550685	324	1034	cg2049 Pkn	-0.310421	[-]	DMEL00P000273692	2R	5161637	5161696	5612817	5612876
1883_0662_0482	-0.251629	1365.11	2050.22	-0.800584	3378.33	6002.67	0.662297	411	1214	cg2049 Pkn	-0.251629	[-]	DMEL00P000273693	2R	5161737	5161796	5612917	5612976
1883_0489_0157	0.229733	406.11	436.89	0.320413	319.89	261.33	0.312318	238	896	cg2049 Pkn	0.312318	[-]	DMEL00P000273694	2R	5161837	5161896	5613017	5613076
1883_0619_0951	0.330461	274.44	275.33	0.75347	310.33	187.78	1.40638	203	358	cg2049 Pkn	0.75347	[-]	DMEL00P000273695	2R	5161937	5161996	5613117	5613176
1883_0464_0756	0.0212334	1341.67	1667.78	-0.501831	2821.33	4075.33	1.01035	262	608	cg2049 Pkn	0.0212334	[-]	DMEL00P000273696	2R	5162037	5162096	5613217	5613276
1883_0193_0923	0.395083	237.33	227.67	1.1302	263.22	122.67	1.30001	197	374	cg2049 Pkn	1.1302	[-]	DMEL00P000273697	2R	5162137	5162196	5613317	5613376
1883_0385_0323	0.317819	727.22	736	-0.361902	996.56	1306.44	0.428661	241	837	cg2049 Pkn	0.317819	[-]	DMEL00P000273698	2R	5162237	5162296	5613417	5613476
1883_0753_0921	-0.296101	6186.44	9582.11	-0.926596	2914	5650.22	1.05448	1057	2379	cg2049 Pkn	-0.296101	[-]	DMEL00P000273699	2R	5162337	5162396	5613517	5613576
1883_0470_0474	-1.20777	21572.7	62858.4	-0.848434	10184.7	18706.5	0.0673263	2078	9271	cg2049 Pkn	-0.848434	[-]	DMEL00P000273700	2R	5162437	5162496	5613617	5613676
1883_0015_0811	0.59651	546.44	455.89	1.03266	1343.89	670.11	0.853941	249	644	cg2049 Pkn	0.853941	[-]	DMEL00P000273701	2R	5162537	5162596	5613717	5613776
1883_0344_0772	0.00162158	562.22	708.44	-0.143872	1306.33	1472.33	0.805388	569	1522	cg2049 Pkn	0.00162158	[-]	DMEL00P000273702	2R	5162637	5162696	5613817	5613876
1883_0467_0119	0.631068	339.11	276.22	0.947188	414.56	219.33	1.19783	423	862	cg2049 Pkn	0.947188	[-]	DMEL00P000273703	2R	5162737	5162796	5613917	5613976
1883_0464_0706	0.505589	369.89	328.67	0.536715	652.11	458.56	1.60673	172	264	cg2049 Pkn	0.536715	[-]	DMEL00P000273704	2R	5162837	5162896	5614017	5614076
1883_0486_0638	0.643098	525.44	424.44	0.479681	599.33	438.44	0.892659	280	705	cg2049 Pkn	0.643098	[-]	DMEL00P000273705	2R	5162937	5162996	5614117	5614176
1883_0137_0745	-0.957256	17681.8	43308.6	-0.488117	3940.44	5638	0.484003	593	1982	cg2049 Pkn	-0.488117	[-]	DMEL00P000273706	2R	5163037	5163096	5614217	5614276
1883_0740_0366	0.591086	242.67	203.22	0.628617	318.78	210.33	1.47121	172	290	cg2049 Pkn	0.628617	[-]	DMEL00P000273707	2R	5163137	5163196	5614317	5614376
1883_0447_0757	0.325293	242.56	244.22	0.652841	514.11	333.56	1.78469	185	251	cg2049 Pkn	0.652841	[-]	DMEL00P000273708	2R	5163237	5163296	5614417	5614476
1883_0448_0730	0.594478	682.78	570.44	0.238922	626.89	541.89	0.972386	217	517	cg2049 Pkn	0.594478	[-]	DMEL00P000273709	2R	5163337	5163396	5614517	5614576
1883_0045_1013	-0.00406295	786	994.33	-0.487066	1182.56	1690.78	0.6999	270	777	cg2049 Pkn	-0.00406295	[-]	DMEL00P000273710	2R	5163437	5163496	5614617	5614676
1883_0332_0504	-0.403185	2035.89	3396.33	-0.281563	817.78	1014	0.81835	212	562	cg2049 Pkn	-0.281563	[-]	DMEL00P000273711	2R	5163537	5163596	5614717	5614776
1883_0094_0798	0.109241	464.78	543.56	-0.00345953	616	629.89	1.41542	198	347	cg2049 Pkn	0.109241	[-]	DMEL00P000273712	2R	5163637	5163696	5614817	5614876
1883_0092_0794	0.0971319	498.67	588.11	-0.48196	452.33	644.44	-1.22628	539	5895	cg2049 Pkn	-0.48196	[-]	DMEL00P000273713	2R	5163737	5163796	5614917	5614976
1883_0507_0321	0.260097	936.56	986.56	-0.077645	765.44	824	-1.51108	914	12178	cg2049 Pkn	-0.077645	[-]	DMEL00P000273714	2R	5163837	5163896	5615017	5615076
1883_0699_0785	-0.574875	981.11	1843.56	-0.954879	638.78	1263.11	-0.973025	2987	27409	cg2049 Pkn	-0.954879	[-]	DMEL00P000273715	2R	5163937	5163996	5615117	5615176
1883_0422_0646	-0.557471	812.33	1508.11	-0.602015	1002.22	1551.78	-0.944571	2572	23140	cg2049 Pkn	-0.602015	[-]	DMEL00P000273716	2R	5164037	5164096	5615217	5615276
1883_0318_0732	-1.16321	2421.44	6841	-1.13649	2650.89	5945	-1.39351	1939	23813	cg2049 Pkn	-1.16321	[-]	DMEL00P000273717	2R	5164137	5164196	5615317	5615376
1883_0623_0003	-0.587435	505	957.22	-0.493405	543	779.78	-1.39827	771	9500	cg2049 Pkn	-0.587435	[-]	DMEL00P000273718	2R	5164237	5164296	5615417	5615476
1883_0611_0467	-0.685726	843.22	1711	-0.510469	706.44	1026.56	-0.503359	463	3068	cg2049 Pkn	-0.510469	[-]	DMEL00P000273719	2R	5164337	5164396	5615517	5615576
1883_0383_0475	0.418271	327.33	309	0.0292104	317.22	317.11	-0.915175	363	3200	cg2049 Pkn	0.0292104	[-]	DMEL00P000273720	2R	5164437	5164496	5615617	5615676
1883_0089_0897	0.200097	253.67	278.56	0.113941	251.89	237.44	-0.665849	245	1817	cg2049 Pkn	0.113941	[-]	DMEL00P000273721	2R	5164537	5164596	5615717	5615776
1883_0221_0127	-0.101763	1411.78	1911.11	-0.176657	971.11	1119.67	-0.925232	537	4767	cg2049 Pkn	-0.176657	[-]	DMEL00P000273722	2R	5164637	5164696	5615817	5615876
1883_0766_0666	-0.627032	1277	2487.89	-0.357241	1635.56	2137.22	-0.86173	1936	16446	cg2049 Pkn	-0.627032	[-]	DMEL00P000273723	2R	5164737	5164796	5615917	5615976
1883_0193_0039	-0.592701	1442.67	2744.56	-0.592244	1076.22	1655.11	-1.72455	1070	16530	cg2049 Pkn	-0.592701	[-]	DMEL00P000273724	2R	5164837	5164896	5616017	5616076
1883_0374_0202	-0.0532865	454.56	595	-0.375917	421.78	558.33	-1.29515	1024	11747	cg2049 Pkn	-0.375917	[-]	DMEL00P000273725	2R	5164937	5164996	5616117	5616176
1883_0025_0481	-0.87843	624.67	1448.67	-0.565898	551.56	832.89	-1.58711	781	10969	cg2049 Pkn	-0.87843	[-]	DMEL00P000273726	2R	5165037	5165096	5616217	5616276
1883_0463_0655	-0.0906435	346	464.78	0.0309242	436.89	436.22	-0.119164	337	1711	cg2049 Pkn	-0.0906435	[-]	DMEL00P000273727	2R	5165137	5165196	5616317	5616376
1883_0458_0492	0.768648	229.44	169.89	0.250843	268.67	230.33	0.25415	199	780	cg2049 Pkn	0.25415	[-]	DMEL00P000273728	2R	5165237	5165296	5616417	5616476
1883_0733_0663	-0.520598	1261	2282	-0.810794	1289.67	2307.78	-0.269093	1682	9475	cg2049 Pkn	-0.520598	[-]	DMEL00P000273729	2R	5165337	5165396	5616517	5616576
1883_0430_0030	-0.75997	2927.67	6254.33	-0.941632	5982	11720.6	-1.18315	1838	19510	cg2049 Pkn	-0.941632	[-]	DMEL00P000273730	2R	5165437	5165496	5616617	5616676
1883_0114_0544	-0.787572	4042.11	8801.89	-1.43976	2836	7848	-1.64541	2686	39280	cg2049 Pkn	-1.43976	[-]	DMEL00P000273731	2R	5165537	5165596	5616717	5616776
1883_0415_0237	-0.771041	5122	11026.3	-1.53548	4958	14661.3	-1.64609	1967	28779	cg2049 Pkn	-1.53548	[-]	DMEL00P000273732	2R	5165637	5165696	5616817	5616876
1883_0071_0039	-0.608351	950.11	1827.22	-1.14972	907.33	2053.56	-1.88002	814	14006	cg2049 Pkn	-1.14972	[-]	DMEL00P000273733	2R	5165737	5165796	5616917	5616976
1883_0119_0407	-0.404122	444.56	742.11	-0.252539	388.67	472.33	-1.32279	558	6525	cg2049 Pkn	-0.404122	[-]	DMEL00P000273734	2R	5165837	5165896	5617017	5617076
1883_0397_0947	-0.605873	2095.11	4022.33	-0.727597	3371.56	5695.11	-1.00107	1210	11321	cg2049 Pkn	-0.727597	[-]	DMEL00P000273735	2R	5165937	5165996	5617117	5617176
1883_0489_0789	-0.466941	1063.44	1854.22	-0.297264	1153.56	1446	-1.13292	465	4767	cg2049 Pkn	-0.466941	[-]	DMEL00P000273736	2R	5166037	5166096	5617217	5617276
1883_0359_0637	-0.0426397	710.11	922.67	-0.176209	940.56	1084.11	-0.433533	1047	6610	cg2049 Pkn	-0.176209	[-]	DMEL00P000273737	2R	5166137	5166196	5617317	5617376
1883_0088_0164	1.25e-06	764	963.78	-0.335846	1328	1709.78	-0.405131	347	2148	cg2049 Pkn	-0.335846	[-]	DMEL00P000273738	2R	5166237	5166296	5617417	5617476
1883_0268_0536	-0.387948	1278.11	2109.78	-0.355282	549.11	716.56	-0.78208	830	6672	cg2049 Pkn	-0.387948	[-]	DMEL00P000273739	2R	5166337	5166396	5617517	5617576
1883_0733_0183	-0.586189	2969.44	5623.67	-0.71018	1914.78	3195.56	-0.0203027	5160	24463	cg2049 Pkn	-0.586189	[-]	DMEL00P000273740	2R	5166437	5166496	5617617	5617676
1883_0458_0716	-0.585501	1899.33	3595.33	-0.401854	895.56	1207	-0.0961617	3486	17419	cg2049 Pkn	-0.401854	[-]	DMEL00P000273741	2R	5166537	5166596	5617717	5617776
1883_0290_0602	-0.802747	3994.11	8789.33	-0.790139	1766	3115.22	-0.0205515	2563	12153	cg2049 Pkn	-0.790139	[-]	DMEL00P000273742	2R	5166637	5166696	5617817	5617876
1883_0322_0960	-0.733768	1708.11	3583.33	-0.341789	2547.44	3293.33	-0.0706728	2945	14458	cg2049 Pkn	-0.341789	[-]	DMEL00P000273743	2R	5166737	5166796	5617917	5617976
1883_0076_0294	-0.180619	697.33	997	-1.01971	781.33	1616	-0.267101	929	5226	cg2049 Pkn	-0.267101	[-]	DMEL00P000273744	2R	5166837	5166896	5618017	5618076
1883_0332_0448	-0.859759	2867.67	6564.89	-0.66625	2646.89	4284.89	-0.387926	3193	19531	cg2049 Pkn	-0.66625	[-]	DMEL00P000273745	2R	5166937	5166996	5618117	5618176
1883_0231_0105	-0.354989	2218.89	3580	-0.789559	1474.33	2599.67	-0.173969	1538	8111	cg2049 Pkn	-0.354989	[-]	DMEL00P000273746	2R	5167037	5167096	5618217	5618276
1883_0644_0382	-0.764267	2526.67	5413.78	-1.25177	1255.56	3050	0.0284393	2746	12586	cg2049 Pkn	-0.764267	[-]	DMEL00P000273747	2R	5167137	5167196	5618317	5618376
1883_0644_0994	-0.783608	985	2139	-0.351307	1164	1514.78	0.506155	2337	7692	cg2049 Pkn	-0.351307	[-]	DMEL00P000273748	2R	5167237	5167296	5618417	5618476
1883_0589_0573	-0.564007	1624.11	3028.89	-0.643747	993.44	1583.33	0.439524	1886	6501	cg2049 Pkn	-0.564007	[-]	DMEL00P000273749	2R	5167337	5167396	5618517	5618576
1883_0093_0353	0.119184	342.67	398	-0.168205	417.11	478.11	-0.361709	450	2703	cg2049 Pkn	-0.168205	[-]	DMEL00P000273750	2R	5167437	5167496	5618617	5618676
1883_0751_0259	-0.597438	1395.44	2663.44	-0.424111	810.33	1109.11	-0.333496	2061	12140	cg2049 Pkn	-0.424111	[-]	DMEL00P000273751	2R	5167537	5167596	5618717	5618776
1883_0535_0437	-0.0350778	425	549.33	-0.134597	470	526.33	0.116516	452	1949	cg2049 Pkn	-0.0350778	[-]	DMEL00P000273752	2R	5167637	5167696	5618817	5618876
1883_0043_0519	-0.191539	603.22	869	0.0772166	460.33	445.11	-0.0100771	270	1271	cg2049 Pkn	-0.0100771	[-]	DMEL00P000273753	2R	5167737	5167796	5618917	5618976
1883_0467_0691	0.0531472	1465.44	1781.78	-0.0414114	2605.56	2735.33	-0.211662	825	4466	cg2049 Pkn	-0.0414114	[-]	DMEL00P000273754	2R	5167837	5167896	5619017	5619076
1883_0032_0378	-0.722809	587	1222.11	-0.388563	467.44	624.22	-0.913496	734	6463	cg2049 Pkn	-0.722809	[-]	DMEL00P000273755	2R	5167937	5167996	5619117	5619176
1883_0036_0676	-0.459483	463.44	803.89	0.00390097	390.89	397.67	-0.595395	1066	7529	cg2049 Pkn	-0.459483	[-]	DMEL00P000273756	2R	5168037	5168096	5619217	5619276
1883_0444_0680	-0.945807	1597.78	3882.56	-0.926112	1648.89	3196.11	-0.779899	2007	16109	cg2049 Pkn	-0.926112	[-]	DMEL00P000273757	2R	5168137	5168196	5619317	5619376
1883_0388_0912	-0.903261	2440.78	5758.67	-0.880421	1108.56	2081.78	-0.112915	2554	12911	cg2049 Pkn	-0.880421	[-]	DMEL00P000273758	2R	5168237	5168296	5619417	5619476
1883_0068_0282	-0.865622	1855.67	4265.44	-0.808841	769.44	1375	-1.1768	711	7514	cg2049 Pkn	-0.865622	[-]	DMEL00P000273759	2R	5168337	5168396	5619517	5619576
1883_0234_0340	-0.685398	1313.78	2665.22	-1.00949	826.33	1697	-0.62578	1745	12587	cg2049 Pkn	-0.685398	[-]	DMEL00P000273760	2R	5168437	5168496	5619617	5619676
1883_0050_0742	-0.434973	1418.44	2419	-0.953425	1715.33	3388.44	-1.07902	973	9609	cg2049 Pkn	-0.953425	[-]	DMEL00P000273761	2R	5168537	5168596	5619717	5619776
1883_0544_0776	-0.319354	231.11	363.78	0.345495	350	281	0.180272	231	953	cg2049 Pkn	0.180272	[-]	DMEL00P000273762	2R	5168637	5168696	5619817	5619876
1883_0381_0149	0.103789	362.22	425.22	-0.0232201	679.11	704	0.191927	379	1551	cg2049 Pkn	0.103789	[-]	DMEL00P000273763	2R	5168737	5168796	5619917	5619976
1883_0429_0031	-0.048708	584.33	762.44	0.174422	476.44	430.67	0.51584	787	2573	cg2049 Pkn	0.174422	[-]	DMEL00P000273764	2R	5168837	5168896	5620017	5620076
1883_0217_0697	-0.173645	387.33	551.11	-0.00947619	410.11	421.11	0.340333	403	1488	cg2049 Pkn	-0.00947619	[-]	DMEL00P000273765	2R	5168937	5168996	5620117	5620176
1883_0550_0488	0.0159586	302	376.78	-0.328938	328.22	420.56	1.1297	286	611	cg2049 Pkn	0.0159586	[-]	DMEL00P000273766	2R	5169037	5169096	5620217	5620276
1883_0169_0939	-0.489091	4261.56	7545.44	-0.394836	2286.56	3066.78	0.5133	1999	6547	cg2049 Pkn	-0.394836	[-]	DMEL00P000273767	2R	5169137	5169196	5620317	5620376
1883_0118_0586	-0.45302	2712.11	4683.44	-0.792042	2294.78	4053.33	0.18679	720	2957	cg2049 Pkn	-0.45302	[-]	DMEL00P000273768	2R	5169237	5169296	5620417	5620476
1883_0053_0785	-0.344941	398.89	639.11	-0.141608	501.89	564.78	0.661786	332	981	cg2049 Pkn	-0.141608	[-]	DMEL00P000273769	2R	5169337	5169396	5620517	5620576
1883_0050_0960	-0.373751	476.11	778.22	-0.106845	513.22	563.78	0.944273	715	1737	cg2049 Pkn	-0.106845	[-]	DMEL00P000273770	2R	5169437	5169496	5620617	5620676
1883_0764_0652	-0.149928	1147.67	1606.33	-0.648442	1388.11	2219.56	0.737971	1060	2971	cg2049 Pkn	-0.149928	[-]	DMEL00P000273771	2R	5169537	5169596	5620717	5620776
1883_0333_0821	-0.185444	664.56	953.33	0.34578	658.89	528.89	0.725146	761	2152	cg2049 Pkn	0.34578	[-]	DMEL00P000273772	2R	5169637	5169696	5620817	5620876
1883_0666_0582	-0.0383823	385.78	499.78	0.222176	557.78	487.78	0.815563	346	919	cg2049 Pkn	0.222176	[-]	DMEL00P000273773	2R	5169737	5169796	5620917	5620976
1883_0105_0307	0.495217	183	163.78	0.888425	218.56	120.44	1.70447	198	284	cg2049 Pkn	0.888425	[-]	DMEL00P000273774	2R	5169837	5169896	5621017	5621076
1883_0424_0492	0.198625	193.67	212.89	0.472368	258.11	189.78	1.2404	140	277	cg2049 Pkn	0.472368	[-]	DMEL00P000273775	2R	5169937	5169996	5621117	5621176
1883_0112_0090	0.339068	326.67	325.78	0.576907	316.33	216.33	0.266348	194	754	cg2049 Pkn	0.339068	[-]	DMEL00P000273776	2R	5170037	5170096	5621217	5621276
1883_0353_0593	0.217849	640.33	694.56	0.230276	424.33	369	0.461996	254	862	cg2049 Pkn	0.230276	[-]	DMEL00P000273777	2R	5170137	5170196	5621317	5621376
1883_0681_0799	0.391226	209.78	201.78	0.334656	204.67	165.56	0.994075	147	345	cg2049 Pkn	0.391226	[-]	DMEL00P000273778	2R	5170237	5170296	5621417	5621476
1883_0586_0910	0.13701	177.44	203.56	0.871653	259.89	144.89	1.93757	118	144	cg2049 Pkn	0.871653	[-]	DMEL00P000273779	2R	5170337	5170396	5621517	5621576
1883_0327_0273	0.614064	345.11	284.44	0.375874	352.22	276.89	1.52484	261	424	cg2049 Pkn	0.614064	[-]	DMEL00P000273780	2R	5170437	5170496	5621617	5621676
1883_0326_0790	0.614262	751	618.89	-0.248399	480.11	581.78	0.713398	255	727	cg2049 Pkn	0.614262	[-]	DMEL00P000273781	2R	5170537	5170596	5621717	5621776
1883_0218_0302	1.0657	641.78	386.78	0.483696	290	211.56	0.712149	232	662	cg2049 Pkn	0.712149	[-]	DMEL00P000273782	2R	5170637	5170696	5621817	5621876
1883_0666_0236	0.0397094	1058.11	1298.56	-0.25107	611.56	742.44	0.946871	320	776	cg2049 Pkn	0.0397094	[-]	DMEL00P000273783	2R	5170737	5170796	5621917	5621976
1883_0049_0255	0.225138	194.89	210.33	0.575575	302.89	207.33	0.807316	216	577	cg2049 Pkn	0.575575	[-]	DMEL00P000273784	2R	5170837	5170896	5622017	5622076
1883_0398_0808	-0.215599	352.56	516.44	-0.131762	440.11	491.89	0.218709	527	2117	cg2049 Pkn	-0.131762	[-]	DMEL00P000273785	2R	5170937	5170996	5622117	5622176
1883_0331_0383	-0.62444	458.33	891.33	-0.747748	638.22	1093.22	-0.116836	580	2940	cg2049 Pkn	-0.62444	[-]	DMEL00P000273786	2R	5171037	5171096	5622217	5622276
1883_0528_0842	-1.68579	853.56	3464.11	-2.01594	691.11	2851.33	0.437455	1144	3949	cg2049 Pkn	-1.68579	[-]	DMEL00P000273787	2R	5171137	5171196	5622317	5622376
1883_0141_0151	-1.38782	455.67	1504.22	-1.11847	482.56	1068.78	-0.27218	389	2196	cg2049 Pkn	-1.11847	[-]	DMEL00P000273788	2R	5171237	5171296	5622417	5622476
1883_0378_0736	-1.20368	728.11	2115.56	-1.78419	752.56	2644.11	-0.0934038	630	3142	cg2049 Pkn	-1.20368	[-]	DMEL00P000273789	2R	5171337	5171396	5622517	5622576
1883_0086_0154	-0.622414	4065.33	7894.89	-0.967641	1055.11	2104.89	-0.666667	302	2241	cg2049 Pkn	-0.666667	[-]	DMEL00P000273790	2R	5171437	5171496	5622617	5622676
1883_0374_0468	0.0937402	511.22	604.33	-0.167989	797.89	914.44	0.631015	324	978	cg2049 Pkn	0.0937402	[-]	DMEL00P000273791	2R	5171537	5171596	5622717	5622776
1883_0736_0794	-0.144956	525.67	733.22	0.0715225	600.56	583	0.896385	352	884	cg2049 Pkn	0.0715225	[-]	DMEL00P000273792	2R	5171637	5171696	5622817	5622876
1883_0697_0787	-0.522478	34466.1	62453.8	0.0392416	64436.9	63968.2	0.85789	3059	7890	cg2049 Pkn	0.0392416	[-]	DMEL00P000273793	2R	5171737	5171796	5622917	5622976
1883_0283_0525	-0.470588	545	952.67	-0.131637	864.78	966.44	0.195432	546	2229	cg2049 Pkn	-0.131637	[-]	DMEL00P000273794	2R	5171837	5171896	5623017	5623076
1883_0692_0180	0.0025658	441	555.33	-0.147878	425.78	481.22	1.17559	547	1132	cg2049 Pkn	0.0025658	[-]	DMEL00P000273795	2R	5171937	5171996	5623117	5623176
1883_0716_0484	-0.164349	265.89	375.89	0.914011	408.22	221	0.421368	587	2049	cg2049 Pkn	0.421368	[-]	DMEL00P000273796	2R	5172037	5172096	5623217	5623276
1883_0338_0912	-0.148828	753.78	1054.22	-0.375757	1305.78	1728.33	0.642811	660	1976	cg2049 Pkn	-0.148828	[-]	DMEL00P000273797	2R	5172137	5172196	5623317	5623376
1883_0470_0318	-0.709852	8644.11	17835.8	-0.537829	1406.44	2082.89	-0.143955	769	3972	cg2049 Pkn	-0.537829	[-]	DMEL00P000273798	2R	5172237	5172296	5623417	5623476
1883_0128_0838	-0.44722	1524.67	2622.33	-0.721776	1142.11	1921.44	0.186399	546	2243	cg2049 Pkn	-0.44722	[-]	DMEL00P000273799	2R	5172337	5172396	5623517	5623576
1883_0042_0836	-0.53275	1740.11	3175.67	-0.874331	2102.67	3932	0.296907	1129	4296	cg2049 Pkn	-0.53275	[-]	DMEL00P000273800	2R	5172437	5172496	5623617	5623676
1883_0686_0980	-0.223795	455.33	670.78	0.117556	764.67	719	1.03626	981	2236	cg2049 Pkn	0.117556	[-]	DMEL00P000273801	2R	5172537	5172596	5623717	5623776
1883_0335_0813	-0.844233	738.56	1672.67	-1.11367	1034.78	2284.22	-1.79063	249	4027	cg13189	-1.11367	[+]	DMEL00P000299929	2R	7787050	7787109	8238244	8238303
1883_0414_0964	0.162095	337.44	380.44	0.241972	476.22	410.78	-0.0663757	171	837	cg13189	0.162095	[+]	DMEL00P000299930	2R	7787150	7787209	8238344	8238403
1883_0227_0231	-0.0412094	753.44	978	-0.115162	661.22	730.56	-0.224293	256	1398	cg13189	-0.115162	[+]	DMEL00P000299931	2R	7787250	7787309	8238444	8238503
1883_0376_0628	0.00476501	1637.33	2058.67	-0.736078	7070	12012.8	-0.467022	390	2520	cg13189	-0.467022	[+]	DMEL00P000299932	2R	7787350	7787409	8238544	8238603
1883_0012_0524	-0.16428	633.67	895.78	-0.0356875	725.33	758.44	-0.598574	255	1805	cg13189	-0.16428	[+]	DMEL00P000299933	2R	7787450	7787509	8238644	8238703
1883_0087_0585	-0.0518099	1470.78	1923.22	-0.651693	2034.56	3260.56	0.176632	228	943	cg13189	-0.0518099	[+]	DMEL00P000299934	2R	7787550	7787609	8238744	8238803
1883_0590_0652	-0.741314	2546.22	5369.56	-0.22476	4049.44	4827.22	-0.158338	710	3704	cg13189	-0.22476	[+]	DMEL00P000299935	2R	7787650	7787709	8238844	8238903
1883_0489_0711	0.552253	191.67	164.89	1.18664	309.67	138.78	2.17905	155	160	cg13189	1.18664	[+]	DMEL00P000299936	2R	7787750	7787809	8238944	8239003
1883_0695_0067	0.560773	172.67	147.67	0.700529	258.78	162.44	2.29287	152	145	cg13189	0.700529	[+]	DMEL00P000299937	2R	7787850	7787909	8239044	8239103
1883_0388_0560	0.0255725	273.89	339.44	0.46295	428.33	317	1.44554	141	242	cg13189	0.46295	[+]	DMEL00P000299938	2R	7787950	7788009	8239144	8239203
1883_0327_0089	-0.402052	1606.22	2677.44	0.114039	1118.22	1054	0.148976	537	2264	cg13189	0.114039	[+]	DMEL00P000299939	2R	7788050	7788109	8239244	8239303
1883_0573_1011	-0.438064	1926.67	3292.78	-0.360156	1424.44	1865.11	0.48048	602	2017	cg13189	-0.360156	[+]	DMEL00P000299940	2R	7788150	7788209	8239344	8239403
1883_0173_0635	0.388994	418.33	403	0.714254	493.22	306.67	-0.135892	242	1243	cg13189	0.388994	[+]	DMEL00P000299941	2R	7788250	7788309	8239444	8239503
1883_0224_0794	-0.0237576	959.11	1230	0.113053	794.56	749.44	-0.244913	354	1961	cg13189	-0.0237576	[+]	DMEL00P000299942	2R	7788350	7788409	8239544	8239603
1883_0153_0743	0.563604	221.56	189.11	0.633267	313.56	206.22	0.550163	187	597	cg13189	0.563604	[+]	DMEL00P000299943	2R	7788450	7788509	8239644	8239703
1883_0768_0738	-0.0394977	388.22	503.33	-0.528725	595.78	876.78	0.783346	162	440	cg13189	-0.0394977	[+]	DMEL00P000299944	2R	7788550	7788609	8239744	8239803
1883_0224_0946	-0.0785851	574.11	764.78	0.0600212	502.11	491.33	0.384691	236	845	cg13189	0.0600212	[+]	DMEL00P000299945	2R	7788650	7788709	8239844	8239903
1883_0278_0170	0.215328	257.89	280.22	0.708123	387.56	242	0.366875	168	609	cg13189	0.366875	[+]	DMEL00P000299946	2R	7788750	7788809	8239944	8240003
1883_0519_0761	-0.0337529	462.22	596.89	-0.229913	861.89	1031.11	0.38896	286	1021	cg13189	-0.0337529	[+]	DMEL00P000299947	2R	7788850	7788909	8240044	8240103
1883_0604_0924	-0.848955	3164.78	7191	-0.767882	992.33	1723.67	0.570505	778	2449	cg8821 vis	-0.767882	[-]	DMEL00P000306010	2R	8395381	8395440	8846574	8846633
1883_0141_0659	0.263832	565.89	594.56	-0.14252	978.67	1102	-0.0784568	156	770	cg8821 vis	-0.0784568	[-]	DMEL00P000306011	2R	8395481	8395540	8846674	8846733
1883_0635_0425	-0.368994	5319.11	8665.67	-0.589062	6931.67	10636.7	0.661559	492	1454	cg8821 vis	-0.368994	[-]	DMEL00P000306012	2R	8395581	8395640	8846774	8846833
1883_0554_0900	0.306283	308.44	314.67	0.724792	358.22	221.11	1.02226	262	603	cg8821 vis	0.724792	[-]	DMEL00P000306013	2R	8395681	8395740	8846874	8846933
1883_0730_0944	0.0339422	666.22	820.89	-0.266099	855.67	1049.67	0.369503	663	2399	cg8821 vis	0.0339422	[-]	DMEL00P000306014	2R	8395781	8395840	8846974	8847033
1883_0376_0888	0.0116515	804.11	1006.22	-0.790374	1120	1976	0.182726	599	2467	cg8821 vis	0.0116515	[-]	DMEL00P000306015	2R	8395881	8395940	8847074	8847133
1883_0728_0216	0.176836	482.89	538.89	-0.242086	556.44	671.33	0.327128	358	1334	cg8821 vis	0.176836	[-]	DMEL00P000306016	2R	8395981	8396040	8847174	8847233
1883_0607_0265	-0.561131	1574.22	2930	-0.357724	1872	2447	0.495235	256	849	cg8821 vis	-0.357724	[-]	DMEL00P000306017	2R	8396081	8396140	8847274	8847333
1883_0328_0538	0.0719217	1636	1963.44	0.447566	1945.89	1455.56	0.0331309	1029	4701	cg8821 vis	0.0719217	[-]	DMEL00P000306018	2R	8396181	8396240	8847374	8847433
1883_0480_0772	0.472242	2376.33	2160.89	0.344025	3851.89	3095.67	0.103231	3675	15993	cg8821 vis	0.344025	[-]	DMEL00P000306019	2R	8396281	8396340	8847474	8847533
1883_0584_0988	-0.11966	5533.89	7584.67	-0.318999	2130.56	2711.22	0.511059	4350	14269	cg8821 vis	-0.11966	[-]	DMEL00P000306020	2R	8396381	8396440	8847574	8847633
1883_0571_0523	0.267837	2848.11	2984.11	0.0167176	3953.44	3986.44	0.195826	4145	16917	cg8821 vis	0.195826	[-]	DMEL00P000306021	2R	8396481	8396540	8847674	8847733
1883_0721_0861	0.50593	2364.56	2100.56	0.522223	3569.89	2535.67	0.693074	5342	15446	cg8821 vis	0.522223	[-]	DMEL00P000306022	2R	8396581	8396640	8847774	8847833
1883_0288_0826	0.191994	3650.56	4031.33	0.301853	2451.11	2028.33	-0.330602	2437	14326	cg8821 vis	0.191994	[-]	DMEL00P000306023	2R	8396681	8396740	8847874	8847933
1883_0412_0028	-0.196214	1605	2319.67	0.692076	1284.44	811	0.323224	3994	14923	cg8821 vis	0.323224	[-]	DMEL00P000306024	2R	8396781	8396840	8847974	8848033
1883_0452_0048	-0.0582739	3621.22	4756.44	0.693501	2552.22	1609.89	-0.228616	3484	19083	cg8821 vis	-0.0582739	[-]	DMEL00P000306025	2R	8396881	8396940	8848074	8848133
1883_0126_0232	0.241101	1880.67	2007.33	0.565017	2376.33	1638.56	-0.554715	719	4937	cg8821 vis	0.241101	[-]	DMEL00P000306026	2R	8396981	8397040	8848174	8848233
1883_0197_0817	0.183194	2587.22	2874.56	0.628443	3224	2127.44	-0.46573	2486	16049	cg8821 vis	0.183194	[-]	DMEL00P000306027	2R	8397081	8397140	8848274	8848333
1883_0392_0792	-0.118199	2617.67	3584.11	-0.230268	2438.33	2917.78	-0.570177	2318	16088	cg8821 vis	-0.230268	[-]	DMEL00P000306028	2R	8397181	8397240	8848374	8848433
1883_0730_0514	-0.569977	6819.44	12770.7	-0.432863	13176.2	18144.2	-0.10713	3688	18569	cg8821 vis	-0.432863	[-]	DMEL00P000306029	2R	8397281	8397340	8848474	8848533
1883_0181_0639	0.175491	3017.78	3370.89	0.467062	3680.33	2716	-0.426086	3063	19238	cg8821 vis	0.175491	[-]	DMEL00P000306030	2R	8397381	8397440	8848574	8848633
1883_0698_0022	-0.182791	2872.89	4113.67	-0.076349	5145.33	5534	-0.0424142	2636	12690	cg8821 vis	-0.076349	[-]	DMEL00P000306031	2R	8397481	8397540	8848674	8848733
1883_0124_0660	-0.630548	4362.33	8519.56	-0.280139	8195.11	10151.4	-0.73749	1082	8433	cg8821 vis	-0.630548	[-]	DMEL00P000306032	2R	8397581	8397640	8848774	8848833
1883_0314_0488	-0.0993215	2090.67	2825.33	-0.419687	4510	6154	-0.85745	1022	8656	cg8821 vis	-0.419687	[-]	DMEL00P000306033	2R	8397681	8397740	8848874	8848933
1883_0708_0520	0.0915339	1653.89	1958.11	-0.347452	2594.56	3367.44	-0.325154	2068	12111	cg8821 vis	-0.325154	[-]	DMEL00P000306034	2R	8397781	8397840	8848974	8849033
1883_0492_0938	-0.528482	9603.56	17474.5	-0.761274	3491.89	6037.67	0.162347	1993	8325	cg8821 vis	-0.528482	[-]	DMEL00P000306035	2R	8397881	8397940	8849074	8849133
1883_0721_0963	0.0497392	3280.89	3998.56	-0.0258819	1864.11	1936	-0.381157	2404	14636	cg8821 vis	-0.0258819	[-]	DMEL00P000306036	2R	8397981	8398040	8849174	8849233
1883_0406_0606	0.282291	863.67	895.89	-0.319817	809.56	1030.78	-0.792986	1336	10821	cg8821 vis	-0.319817	[-]	DMEL00P000306037	2R	8398081	8398140	8849274	8849333
1883_0077_0865	-0.104965	566	767.89	-0.235998	697.89	838.44	-0.810223	452	3705	cg8821 vis	-0.235998	[-]	DMEL00P000306038	2R	8398181	8398240	8849374	8849433
1883_0725_0623	-0.13953	1106	1536.89	-0.580476	1073.89	1638.11	-0.566295	1036	7171	cg8821 vis	-0.566295	[-]	DMEL00P000306039	2R	8398281	8398340	8849474	8849533
1883_0484_0206	-1.46208	939.44	3265	-1.85749	1119.89	4139.78	-0.483122	558	3646	cg13098 mRpL51	-1.46208	[-]	DMEL00P000307223	2R	8516728	8516787	8967921	8967980
1883_0625_0385	-1.10364	915.56	2482	-1.4638	495.89	1395.33	-0.420252	599	3747	cg13098 mRpL51	-1.10364	[-]	DMEL00P000307224	2R	8516828	8516887	8968021	8968080
1883_0446_0318	-0.638372	247.56	486.11	0.0320955	332.78	332	-0.221271	307	1673	cg13098 mRpL51	-0.221271	[-]	DMEL00P000307225	2R	8516928	8516987	8968121	8968180
1883_0135_0629	0.0634412	252	304.22	0.178462	395.56	356.56	0.273765	180	696	cg13098 mRpL51	0.178462	[-]	DMEL00P000307226	2R	8517028	8517087	8968221	8968280
1883_0564_0886	-0.268031	813.67	1236	-0.640306	809.44	1287	-0.0450363	446	2151	cg13098 mRpL51	-0.268031	[-]	DMEL00P000307227	2R	8517128	8517187	8968321	8968380
1883_0585_0297	-0.240565	567.56	845.89	-0.50582	600.33	869.56	0.30162	275	1043	cg13098 mRpL51	-0.240565	[-]	DMEL00P000307228	2R	8517228	8517287	8968421	8968480
1883_0691_0761	-0.71206	1381.56	2855	-0.546399	1251.78	1864.89	-0.604112	672	4775	cg13098 mRpL51	-0.604112	[-]	DMEL00P000307229	2R	8517328	8517387	8968521	8968580
1883_0318_0158	-0.0994429	371.11	501.56	0.0586958	378.22	370.44	-1.41646	205	2558	cg4716	-0.0994429	[+]	DMEL00P000313491	2R	9144062	9144121	9595255	9595314
1883_0595_0375	0.191161	200.11	221.11	0.435707	246.33	185.78	-0.474919	167	1085	cg4716	0.191161	[+]	DMEL00P000313492	2R	9144162	9144221	9595355	9595414
1883_0615_0317	-0.190812	216.22	311.33	-0.141858	284.22	319.89	-1.731	448	6952	cg4716	-0.190812	[+]	DMEL00P000313493	2R	9144262	9144321	9595455	9595514
1883_0070_0748	-0.301238	539.11	838	-0.117558	874.67	968	-2.28376	270	6146	cg4716	-0.301238	[+]	DMEL00P000313494	2R	9144362	9144421	9595555	9595614
1883_0457_0191	-0.482679	1245.67	2195.78	-0.695888	900.22	1487.56	-2.80607	597	19518	cg4716	-0.695888	[+]	DMEL00P000313495	2R	9144462	9144521	9595655	9595714
1883_0230_0730	0.0118068	555.11	694.56	-0.266026	575	705.33	-2.22194	198	4318	cg4716	-0.266026	[+]	DMEL00P000313496	2R	9144562	9144621	9595755	9595814
1883_0225_0479	-0.244641	299.89	448.22	0.203762	622.33	551.22	-1.45369	189	2420	cg4716	-0.244641	[+]	DMEL00P000313497	2R	9144662	9144721	9595855	9595914
1883_0295_0965	-0.0131519	416.67	530.44	0.0381342	666.56	662.22	-1.41249	320	3982	cg4716	-0.0131519	[+]	DMEL00P000313498	2R	9144762	9144821	9595955	9596014
1883_0764_0740	0.244609	466.67	496.89	0.190779	693.22	619.56	0.46896	159	537	cg4716	0.244609	[+]	DMEL00P000313499	2R	9144862	9144921	9596055	9596114
1883_0205_0591	0.79026	179.89	131.22	1.38286	279.78	109.44	1.24582	104	205	cg4716	1.24582	[+]	DMEL00P000313500	2R	9144962	9145021	9596155	9596214
1883_0375_0577	-0.378806	35994.9	59041.6	-0.0184055	63429.3	65535	0.92054	12873	31792	cg12736	-0.0184055	[-]	DMEL00P000428965	4	396024	396083	396535	396594
1883_0106_0670	-0.174799	570	811.67	-0.375761	902	1193.89	0.950152	2596	6281	cg12736	-0.174799	[-]	DMEL00P000428966	4	396124	396183	396635	396694
1883_0525_0077	-0.195063	5863.22	8467.22	-0.135673	9640.22	10803.7	1.26345	5285	10291	cg12736	-0.135673	[-]	DMEL00P000428967	4	396224	396283	396735	396794
1883_0690_0492	-0.896315	6396.11	15018.2	-0.893028	25411.7	48139.8	1.90747	5978	7449	cg12736	-0.893028	[-]	DMEL00P000428968	4	396324	396383	396835	396894
1883_0309_0489	0.323615	234.56	236.44	0.455062	270.11	201	1.25036	485	953	cg12736	0.455062	[-]	DMEL00P000428969	4	396424	396483	396935	396994
1883_0375_0681	0.27583	556.22	579.56	0.0107053	778.78	788.56	0.906391	1251	3120	cg12736	0.27583	[-]	DMEL00P000428970	4	396524	396583	397035	397094
1883_0573_0241	0.375726	332.67	323.44	0.496794	298.33	215.67	-0.33232	996	5862	cg12736	0.375726	[-]	DMEL00P000428971	4	396624	396683	397135	397194
1883_0315_0667	0.500495	1094.78	976.22	0.10383	692	656.89	0.0733144	781	3470	cg12736	0.10383	[-]	DMEL00P000428972	4	396724	396783	397235	397294
1883_0497_0277	0.492151	864.11	775	-0.133665	929	1039.67	0.521485	2194	7145	cg12736	0.492151	[-]	DMEL00P000428973	4	396824	396883	397335	397394
1883_0740_0372	0.446354	1359.78	1258.89	0.43103	2167.33	1639.89	-0.163701	1134	5938	cg12736	0.43103	[-]	DMEL00P000428974	4	396924	396983	397435	397494
1883_0768_0664	0.46665	1362	1243.33	0.311595	1803.44	1482.33	0.699057	3559	10248	cg12736	0.46665	[-]	DMEL00P000428975	4	397024	397083	397535	397594
1883_0434_0650	0.0979987	2182.44	2572.33	-0.372411	10353.6	13672.2	0.0349949	2188	9983	cg12736	0.0349949	[-]	DMEL00P000428976	4	397124	397183	397635	397694
1883_0219_0809	0.625054	1008.22	824.67	0.339984	980.78	790.44	-0.240639	1619	8942	cg12736	0.339984	[-]	DMEL00P000428977	4	397224	397283	397735	397794
1883_0619_0253	0.522912	626.33	549.89	0.134849	621.89	577.78	0.566314	1083	3419	cg12736	0.522912	[-]	DMEL00P000428978	4	397324	397383	397835	397894
1883_0382_1012	0.762966	273.67	203.44	0.684553	353.44	224.33	0.777221	547	1492	cg12736	0.762966	[-]	DMEL00P000428979	4	397424	397483	397935	397994
1883_0144_0956	1.0255	442.33	274.11	0.328115	485.56	394.56	0.306835	439	1659	cg12736	0.328115	[-]	DMEL00P000428980	4	397524	397583	398035	398094
1883_0372_0840	0.1475	1048	1193.56	-0.196093	1204.56	1407.67	0.0568177	595	2674	cg12736	0.0568177	[-]	DMEL00P000428981	4	397624	397683	398135	398194
1883_0589_0907	0.469804	809.11	737	-0.0314178	731	762.11	-0.211267	675	3653	cg12736	-0.0314178	[-]	DMEL00P000428982	4	397724	397783	398235	398294
1883_0350_0658	0.108077	2393.11	2801	-0.835539	3823.78	6960.78	-0.330347	400	2351	cg12736	-0.330347	[-]	DMEL00P000428983	4	397824	397883	398335	398394
1883_0295_0667	-0.349246	1265.22	2033.22	-0.00972526	1699.67	1745.56	0.339113	394	1456	cg12736	-0.00972526	[-]	DMEL00P000428984	4	397924	397983	398435	398494
